# Supplementary material for: The validation, reliability, and measurement invariance of the relationship sabotage scale in Chinese college students
Source: BMC Psychol. 2026 Apr 24;14:832. doi: 10.1186/s40359-026-04546-x (PMC13244607; doi:10.1186/s40359-026-04546-x)
Supplement: Supplementary file 1 — Supplementary Material 1. [file 40359_2026_4546_MOESM1_ESM.xlsx]

## Sheet: Sheet1
1	2	3	4	5	6	7	8	9	10	11	12	13	14	15	16	17	18	19	20	21	22	23	24	25	26	27	28	29	30	31	32	33	34	35	36	37	38	39	40	41	42	43	44	45	46	47	48	49	50
215	1	18	1	0963	2	1		1	2	2	2	3	2	1	1	2	5	6	5	3	3	1	3	2	5	1	2	2	3	5	2	1	4	5	4	2	6	2	2	2	4	4	7	4	5	1	4	1	5
296	1	18	2	2690	2	1		2	1	2	2	1	2	1	1	5	7	7	5	6	7	4	7	1	7	7	4	7	3	2	7	6	7	6	6	6	1	5	6	3	3	2	6	1	5	6	1	6	5
266	1	19	2	2070	2	1		2	1	1	2	3	3	1	1	2	6	6	6	2	2	2	2	2	6	5	5	5	2	2	2	3	3	5	5	2	2	2	5	5	5	4	7	3	5	5	5	6	6
242	1	18	1	7011	2	1		1	1	1	1	1	3	1	1	4	5	6	4	1	5	1	7	1	7	2	1	4	2	6	4	1	2	6	2	2	7	1	7	4	4	2	7	2	5	4	1	2	2
199	2	18	2	8326	2	1		2	2	2	2	1	3	1	1	4	4	4	4	4	4	4	4	4	4	4	4	4	4	4	4	4	4	4	4	4	4	4	4	4	4	4	4	4	4	4	4	4	4
288	2	15	2	4130	2	1		2	2	2	2	3	2	1	1	2	2	1	3	7	7	7	7	7	7	7	7	7	7	7	7	7	7	4	4	6	5	6	4	2	4	4	7	4	4	4	4	4	4
226	1	18	1	0582	2	1		2	2	2	2	1	3	1	1	4	4	4	4	4	4	4	4	4	4	4	4	4	4	4	4	4	4	4	4	4	4	4	4	4	4	4	7	4	4	4	4	4	4
251	1	18	2	2580	2	1		2	1	2	2	1	3	1	1	2	4	4	4	4	4	4	4	4	6	4	4	4	2	4	4	4	4	4	4	4	4	4	4	4	4	4	7	4	4	4	4	4	4
262	1	18	2	9978	2	1		1	2	2	1	1	3	1	1	4	5	1	5	2	4	1	4	2	7	2	4	2	1	6	3	1	2	6	6	3	4	1	6	6	4	6	7	6	7	6	2	6	5
289	1	19	2	5058	2	1		2	2	2	2	2	3	1	1	2	6	7	6	6	7	1	7	1	7	2	2	7	7	7	4	2	2	7	7	1	1	1	6	6	2	6	7	6	6	6	2	7	7
269	1	18	1	6693	2	1		2	1	1	2	3	3	1	1	7	4	5	4	4	5	3	4	7	5	3	3	5	5	5	3	5	5	5	5	6	4	5	5	3	5	5	7	4	5	3	7	3	3
284	1	19	2	3906	2	1		2	2	1	2	1	2	1	1	3	3	7	7	6	6	6	6	6	6	6	1	6	6	6	4	5	5	6	5	1	7	4	4	5	4	4	7	4	6	6	1	4	4
177	1	18	1	8726	2	1		2	1	2	2	1	3	1	1	1	1	6	2	1	2	1	1	1	6	1	1	2	1	1	1	1	1	7	1	1	7	2	1	2	1	1	7	1	4	2	1	5	1
258	2	18	1	7312	2	1		2	2	2	2	1	3	1	1	2	7	6	7	1	7	1	7	1	7	1	1	1	7	5	1	1	7	7	7	1	1	1	6	4	4	5	7	1	6	7	1	7	5
253	1	18	1	2703	2	1		1	2	1	1	1	3	1	1	2	1	6	3	3	4	3	4	2	5	3	3	6	4	6	3	2	5	6	5	3	6	4	3	7	2	6	7	1	6	2	6	5	6
239	1	18	1	6792	1	1		2	1	2	1	1	3	1	1	5	3	4	4	4	4	4	4	4	4	4	4	4	2	4	4	4	4	4	4	4	5	5	4	2	5	4	7	4	4	6	5	3	3
238	2	18	1	0960	1	2	2970	2	1	2	2	1	3	1	1	2	1	6	1	2	1	1	1	1	7	4	1	5	6	6	1	1	4	6	5	2	7	3	6	4	1	6	7	4	7	5	2	7	6
254	1	18	2	5935	2	1		1	1	2	2	1	2	1	1	2	5	6	6	2	6	1	6	1	7	2	1	5	4	6	1	1	5	6	6	4	3	4	4	6	2	6	7	4	4	3	2	4	6
254	2	18	2	1761	2	1		2	1	2	2	1	3	1	1	3	4	6	6	5	4	6	4	3	4	5	2	4	1	4	4	2	4	5	5	3	4	3	4	5	3	5	7	1	5	3	3	3	5
261	1	18	1	6861	2	1		1	1	1	1	1	3	1	1	2	4	6	5	4	4	2	6	2	6	4	4	6	4	4	4	1	1	4	5	4	4	2	3	7	3	4	7	5	4	4	5	4	5
209	1	18	2	8952	2	1		2	1	2	2	1	3	1	1	4	4	4	4	4	3	4	4	4	3	4	3	4	2	3	4	4	3	4	3	4	4	4	3	3	4	4	4	3	3	3	5	3	4
247	1	19	2	5736	2	1		2	2	2	2	1	3	1	1	5	4	4	4	4	4	4	3	5	6	4	4	4	1	3	4	4	7	5	4	5	2	4	4	5	6	5	7	1	6	7	3	4	5
229	2	19	1	2953	2	2	0032	2	2	2	2	1	2	2		4	4	5	4	4	6	4	4	4	4	4	3	4	7	4	2	4	5	5	4	2	4	3	4	4	3	3	7	4	4	6	4	3	3
246	1	18	2	7480	2	1		2	1	2	2	1	3	1	1	3	5	7	4	1	4	1	1	1	7	4	1	5	1	6	4	1	1	6	4	3	6	1	5	3	4	6	7	1	7	5	1	5	5
261	2	19	2	5626	2	1		2	1	1	1	3	2	1	1	5	2	2	2	5	4	5	2	4	4	3	1	5	2	3	1	5	2	3	4	5	7	7	5	1	4	4	7	1	2	2	6	4	4
254	1	19	1	2970	1	2	0960	1	1	2	1	1	3	1	1	2	1	7	1	1	1	1	5	1	7	1	1	7	6	7	1	1	1	7	4	1	7	1	5	6	1	7	7	2	7	7	1	6	7
276	1	20	2	4799	2	1		1	1	2	2	1	3	1	1	7	6	5	4	7	6	7	7	6	7	7	4	7	7	1	4	5	7	1	6	2	1	6	7	4	4	3	7	1	5	6	1	6	4
268	2	18	2	5820	2	1		1	1	2	2	1	3	1	1	2	5	4	5	5	6	5	6	2	6	6	2	6	2	6	4	4	4	3	4	4	2	4	6	4	4	5	7	1	2	5	3	6	6
286	1	18	1	1989	2	1		2	2	1	1	1	3	1	1	3	2	6	6	3	6	2	6	2	6	3	5	3	5	3	4	2	5	5	6	3	3	3	5	6	5	5	7	5	5	6	3	5	6
194	1	20	1	5179	2	2	7101	2	1	2	2	1	3	1	1	3	4	7	4	1	1	1	1	1	1	1	1	1	1	2	1	1	4	7	4	4	4	1	1	2	1	6	7	1	1	4	4	4	6
168	2	18	2	0354	2	1		2	2	2	2	1	3	1	1	1	1	4	1	4	2	1	1	1	7	4	1	4	1	7	1	4	3	4	6	1	6	2	1	2	2	2	7	1	4	1	4	1	4
250	1	19	1	1085	2	1		1	1	1	2	3	3	1	1	4	5	6	7	1	3	1	7	1	1	1	1	7	4	6	5	3	5	6	4	4	4	3	4	3	2	7	7	1	1	5	2	6	7
342	1	20	1	1030	2	1		2	1	2	2	1	3	1	1	6	6	7	7	1	7	4	7	7	7	2	7	2	6	6	6	4	6	7	7	4	7	4	7	7	4	7	7	4	4	6	4	6	6
336	1	20	2	3713	2	1		2	1	2	2	1	3	1	1	6	6	6	5	6	7	5	6	6	7	6	6	6	1	6	6	5	6	6	6	6	2	2	5	7	2	6	7	1	7	7	7	7	6
265	1	19	2	8377	2	1		1	1	2	2	1	2	1	1	5	5	7	5	2	5	2	5	5	5	5	3	3	4	5	3	3	4	6	4	3	5	3	5	5	4	5	7	2	5	5	3	5	5
273	1	18	1	7799	2	1		2	2	2	2	1	3	1	1	7	4	7	7	1	1	1	6	1	7	1	4	2	1	7	4	1	6	7	7	7	3	1	6	6	1	7	7	1	7	4	2	2	7
231	1	19	1	6156	2	1		1	1	1	2	1	3	1	1	2	2	6	1	1	2	2	3	1	6	2	2	1	3	6	3	1	6	7	7	1	2	1	3	2	3	6	7	2	6	5	2	5	6
290	1	22	1	0006	2	1		1	2	2	2	1	3	1	1	7	7	7	7	1	7	1	7	4	7	1	7	1	7	6	6	1	5	6	5	1	1	7	7	7	6	7	7	1	6	6	1	6	4
251	1	18	1	2017	2	1		2	2	2	2	1	3	1	1	4	5	6	5	3	4	4	5	2	5	3	3	2	5	5	3	2	3	5	5	2	4	3	3	5	3	3	7	5	4	4	4	5	5
254	1	18	1	1838	2	1		1	1	1	2	1	3	1	1	1	5	1	1	3	3	1	1	3	6	3	3	3	3	5	3	3	5	5	5	3	1	1	1	2	3	3	7	3	5	6	2	7	7
230	2	19	2	0146	2	1		2	2	2	2	2	2	2		2	4	5	3	1	3	1	4	1	6	2	3	4	1	6	1	1	3	4	4	4	2	3	6	4	4	7	7	1	4	4	1	7	7
269	1	19	1	1452	2	1		2	2	1	1	1	3	1	1	5	7	6	6	4	5	2	5	2	6	5	4	5	4	5	3	3	5	4	4	3	3	3	6	4	4	5	7	4	4	4	3	4	5
244	1	19	1	6995	2	2	5827	2	1	1	2	2	3	1	1	2	5	7	1	1	1	1	6	2	7	1	1	2	4	7	1	1	7	7	7	1	6	2	4	7	1	7	7	4	7	3	1	4	7
287	1	18	1	8315	1	2	4258	1	1	2	1	1	3	1	1	1	5	6	4	4	5	1	5	7	7	2	4	1	7	7	4	1	4	5	4	3	2	2	7	7	1	7	7	2	7	6	1	5	7
304	2	18	1	4258	1	2	8315	2	2	2	2	2	3	1	1	3	6	6	6	2	6	3	6	2	7	6	6	6	7	6	3	2	7	6	6	2	2	3	7	6	6	7	7	5	7	7	2	7	7
67	1	15	1	5736	1	4		2	2	1	1	3	1	2		1	1	1	1	1	1	1	1	1	1	1	1	1	1	1	1	1	1	1	1	1	1	1	1	1	1	1	1	1	1	1	1	1	1
290	1	19	1	7651	2	2	0000	2	1	2	2	1	3	1	1	7	7	4	7	2	7	1	7	7	2	7	1	7	7	2	1	4	7	4	4	4	2	4	5	3	4	3	4	4	3	6	1	7	7
240	1	18	1	2227	1	2	8093	2	1	2	2	1	2	1	1	5	3	6	3	2	3	1	3	1	7	2	1	5	4	5	2	2	3	6	5	3	6	2	3	5	2	6	7	3	5	3	2	6	5
317	2	18	1	3206	2	2	1097	2	2	2	2	3	2	2		4	7	7	7	3	7	1	7	1	7	5	3	1	7	7	1	3	7	7	7	1	1	1	7	7	7	7	7	1	7	7	1	7	7
287	2	21	1	8093	1	2	2227	1	1	1	1	1	3	2		1	5	7	6	1	7	1	6	1	7	5	5	1	6	7	1	1	7	7	6	1	2	1	7	6	6	7	7	1	7	6	1	7	4
428	1	18	1	4532	2	1		2	2	2	2	1	2	2		7	7	7	7	5	7	4	7	4	7	7	7	7	7	7	7	7	7	7	7	7	7	7	7	7	7	7	7	7	7	7	7	7	7
266	1	19	1	1603	2	1		2	1	1	2	1	3	1	1	1	5	3	5	5	6	2	5	1	6	5	3	6	6	5	3	2	5	5	5	3	2	2	6	6	5	6	7	5	6	3	3	6	4
394	1	68	2	9999	2	4		2	1	2	2	1	6	1	12	7	1	1	1	7	7	7	7	7	7	7	7	7	7	7	7	7	7	7	7	7	7	7	7	7	7	7	7	7	7	7	7	7	7
242	2	18	1	6710	1	2	7651	2	1	2	2	1	3	1	1	1	4	7	2	1	5	1	4	1	7	5	4	5	4	4	3	2	4	4	5	1	4	1	7	4	4	4	7	2	7	6	1	7	6
241	2	18	2	9999	2	1		2	1	2	2	1	3	1	1	1	4	7	1	4	4	1	4	2	7	2	3	4	2	4	4	3	5	5	5	3	5	2	6	4	4	5	7	1	5	6	4	5	4
292	1	18	1	6372	2	1		2	1	2	2	1	3	1	1	1	7	7	7	1	7	1	7	1	7	1	1	1	7	7	4	1	7	7	7	1	1	1	7	6	7	7	7	1	7	7	1	7	7
271	2	17	2	0752	2	1		2	1	1	1	2	2	1	1	4	7	2	7	7	6	7	4	4	4	6	6	6	3	4	4	4	5	3	4	4	4	3	4	3	4	4	4	3	3	5	4	4	4
227	1	18	2	1431	2	1		2	2	2	2	1	3	1	1	3	3	3	3	3	3	3	3	3	3	3	3	3	3	3	3	3	3	4	4	4	4	4	4	4	4	4	4	4	4	4	4	4	4
264	2	21	1	9307	1	2	6995	2	1	2	1	3	3	1	4	4	5	7	2	1	2	1	5	3	7	5	1	5	5	6	1	1	5	7	7	1	6	1	6	6	2	7	7	5	6	5	1	6	6
226	2	26	1	9744	2	2	7932	1	1	2	2	1	6	1	10	2	2	7	2	1	2	1	2	2	7	2	1	1	2	6	1	2	2	6	5	2	6	2	5	6	1	6	7	2	6	5	2	5	6
240	1	29	1	0082	1	3	0535	1	1	2	2	1	5	2		2	5	7	1	2	5	1	3	2	6	2	1	1	1	6	1	1	2	6	4	2	6	2	3	5	2	6	7	1	5	5	2	4	6
231	2	22	1	0251	1	2	2664	2	1	2	2	1	3	2		4	4	7	2	1	3	1	5	1	5	1	1	1	1	7	1	1	1	6	4	2	2	2	6	7	1	7	7	1	7	3	5	5	6
257	1	25	1	2046	1	2	5546	1	1	1	2	1	3	2		4	4	4	4	4	4	4	4	4	4	4	4	4	4	4	4	4	4	4	4	4	4	4	4	4	4	4	4	4	4	4	4	4	4
230	2	30	1	0535	1	3	0082	2	2	1	2	1	5	2		2	1	7	1	1	2	1	1	1	6	1	2	1	4	7	1	1	2	7	5	1	7	1	6	6	1	7	7	5	6	5	3	5	6
258	1	29	1	5091	1	3	1529	1	1	2	2	1	5	2		3	1	6	1	1	1	1	1	2	6	1	1	1	1	6	1	2	1	6	4	5	7	5	5	6	2	6	7	4	6	3	5	4	6
223	2	29	1	1529	1	3	5091	2	2	2	2	1	5	2		3	4	6	3	2	2	2	3	2	5	3	3	2	2	6	2	2	2	6	4	3	5	3	4	6	3	6	7	3	5	2	2	3	6
205	2	48	1	6537	1	3	0907	2	1	2	2	1	5	2		1	1	7	1	1	1	1	1	1	6	1	2	1	3	2	1	1	1	7	5	1	7	1	1	6	1	7	7	4	6	3	2	5	6
294	2	28	1	4266	2	1		1	1	1	2	3	5	2		1	5	6	4	5	5	2	5	2	6	3	6	5	1	2	6	5	2	5	6	5	5	5	6	6	5	5	7	5	5	6	6	6	5
164	1	49	1	0907	1	3	6537	2	1	2	2	1	4	2		2	1	2	1	1	2	1	1	1	1	1	1	1	1	7	1	1	1	7	2	1	7	1	1	2	1	1	1	1	6	1	3	6	7
252	2	28	1	8224	2	1		1	2	2	2	1	4	2		5	2	5	4	5	2	3	2	2	5	3	2	5	2	6	3	3	2	6	5	5	6	3	5	6	3	6	6	4	5	3	4	5	5
230	2	28	1	1151	2	2	9793	2	1	1	2	1	5	2		4	2	7	3	1	2	1	2	2	3	5	1	1	1	4	1	4	2	6	5	3	6	4	3	5	2	6	7	3	4	2	4	4	4
237	2	28	1	9159	2	1		2	1	2	2	1	5	2		2	2	7	2	2	2	4	1	2	6	2	6	2	4	6	6	2	4	6	4	2	7	2	6	3	2	6	7	2	6	5	3	5	6
357	2	28	1	4258	2	4		1	1	1	2	1	4	2		7	7	2	7	7	7	7	7	2	7	7	7	7	7	7	7	2	7	2	7	2	2	2	7	7	7	7	7	7	2	7	7	7	7
298	1	22	1	2664	1	2	0251	1	2	2	2	1	3	1	3	1	1	7	1	1	7	1	7	1	7	1	1	1	7	7	1	1	7	7	7	1	7	1	7	7	7	7	7	1	7	1	1	1	1
266	2	26	1	1045	2	2	5429	2	1	2	2	3	5	2		4	5	7	4	1	6	1	6	1	7	1	4	1	5	6	1	1	4	6	6	1	4	2	6	5	3	6	7	4	5	5	5	6	4
282	2	22	2	3632	2	1		2	1	2	1	1	5	1	6	3	5	4	6	5	6	6	5	5	5	5	5	6	4	3	3	5	5	3	5	6	4	6	5	5	5	5	7	3	3	5	5	5	4
252	2	19	1	1067	2	1		2	2	1	2	3	4	1	2	1	4	5	3	4	5	4	4	4	4	4	4	4	4	4	4	4	4	4	4	4	4	4	4	4	4	4	4	4	4	4	4	4	4
240	2	20	1	4268	2	2	8348	2	2	1	2	1	3	1	2	6	4	4	4	4	6	4	6	2	6	3	3	3	1	5	3	2	7	5	5	3	5	4	4	6	5	3	6	5	5	5	3	5	2
255	2	19	2	8751	2	1		1	1	2	2	1	4	1	2	4	4	4	4	3	4	4	4	4	4	4	4	4	4	4	4	4	4	4	4	4	4	4	4	4	4	4	4	4	4	4	4	4	4
262	2	20	1	3658	2	1		1	1	2	2	1	4	1	3	2	5	6	5	2	5	2	5	1	7	2	2	5	2	7	2	2	5	7	6	1	3	5	5	6	2	7	7	2	6	5	1	6	6
436	1	20	1	5615	2	1		1	2	2	1	1	4	1	2	7	7	7	7	7	7	7	7	7	7	7	7	7	7	7	7	7	7	7	7	7	7	7	7	7	7	7	7	7	7	7	7	7	7
198	1	20	1	6717	2	2	0262	2	2	1	2	1	4	1	2	1	1	7	1	1	1	1	1	1	7	1	2	1	1	7	1	1	4	1	1	1	2	4	4	4	4	5	4	4	4	4	4	4	4
257	1	19	2	5268	2	1		1	1	1	1	1	4	1	2	4	4	4	4	4	4	4	4	4	4	4	4	4	4	4	4	4	4	4	4	4	4	4	4	4	4	4	4	4	4	4	4	4	4
220	2	19	2	7601	2	1		2	2	2	2	1	4	1	2	6	1	4	3	4	4	4	4	4	4	4	4	4	3	4	4	4	4	4	4	4	5	4	4	5	5	4	4	2	4	4	4	3	5
246	1	20	2	6666	2	1		1	1	2	2	1	1	2		4	4	4	4	4	4	4	4	4	4	4	4	4	4	4	4	4	4	4	4	4	4	4	4	4	4	4	4	4	4	4	4	4	4
240	2	20	2	6197	2	1		2	2	2	2	3	4	1	2	7	1	4	4	4	4	4	4	4	7	4	4	4	4	4	4	4	4	4	4	4	4	4	4	4	4	4	4	4	4	4	4	4	4
257	1	19	2	8521	2	1		2	2	1	2	3	4	1	2	4	4	4	4	4	4	4	4	4	4	4	4	4	4	4	4	4	4	4	4	4	4	4	4	4	4	4	4	4	4	4	4	4	4
257	1	20	1	8259	2	2	0774	1	1	1	2	1	4	1	2	4	4	4	4	4	4	4	4	4	4	4	4	4	4	4	4	4	4	4	4	4	4	4	4	4	4	4	4	4	4	4	4	4	4
325	2	21	2	2032	2	1		2	2	1	1	1	4	1	4	3	3	5	3	3	3	3	3	3	6	4	4	4	1	5	5	3	5	6	5	6	6	6	6	6	6	6	6	6	6	6	6	6	6
228	2	22	2	5830	2	1		2	2	1	1	1	4	1	4	3	5	3	4	4	5	5	5	4	2	4	4	4	5	4	5	5	3	4	4	5	4	5	4	6	3	3	7	4	4	4	3	3	4
243	2	20	1	8060	2	2	0822	2	2	2	2	2	4	1	3	1	2	7	2	2	2	7	4	1	5	2	2	2	4	6	2	2	5	6	6	6	6	3	6	6	2	6	7	2	6	3	2	5	5
243	2	20	1	0963	2	2	0806	2	2	2	2	1	4	1	3	2	5	6	2	4	5	6	5	2	6	2	1	6	1	3	1	5	5	4	6	3	6	6	5	3	2	6	7	2	5	5	2	6	5
328	1	21	2	1686	2	1		2	2	1	2	3	4	1	3	1	4	7	4	3	3	6	4	4	5	5	5	5	5	5	5	5	2	5	5	5	5	5	5	5	5	5	5	6	6	6	6	6	6
253	1	20	2	7641	2	1		2	2	1	2	1	4	1	2	4	4	4	4	4	4	4	4	4	4	4	4	4	4	4	4	4	4	4	4	4	4	4	4	4	4	4	4	4	4	4	4	4	4
278	1	22	1	715	1	2	1661	1	2	1	2	3	4	1	4	2	2	6	1	2	2	5	5	3	5	6	2	2	1	6	2	6	5	5	6	6	5	6	7	7	2	7	7	5	6	7	4	6	5
260	2	20	2	6816	2	1		2	2	2	2	3	4	1	2	4	5	4	5	4	4	4	4	4	6	5	4	5	4	4	4	4	4	5	4	3	4	5	4	3	5	4	7	4	4	4	2	6	5
238	2	19	1	6597	2	2	2906	2	1	1	1	1	4	1	2	3	4	6	4	4	4	4	4	3	5	3	2	5	4	5	2	2	3	5	4	3	4	3	4	3	3	5	7	3	4	4	4	3	5
251	2	19	2	7108	2	1		2	2	1	2	1	4	1	2	2	6	3	6	5	5	5	4	2	5	5	3	4	6	4	3	4	5	4	4	5	4	4	4	4	4	4	7	2	3	4	4	5	5
320	1	20	2	8363	2	1		2	2	2	2	1	4	1	3	4	7	6	7	5	6	2	6	3	7	7	6	6	2	4	4	3	6	2	6	2	3	2	6	6	6	5	7	6	6	6	3	6	6
268	1	22	2	3775	2	1		1	2	2	2	1	4	1	4	4	5	4	5	5	5	4	4	4	4	4	5	4	5	4	4	4	5	4	5	5	4	4	4	4	4	4	5	4	4	4	4	4	4
262	2	20	2	7173	2	1		2	2	2	2	1	4	1	2	3	4	4	4	4	4	4	4	4	4	4	4	4	4	4	4	4	4	4	5	4	4	4	4	4	4	4	4	4	4	4	4	4	4
237	2	21	2	4783	2	1		2	2	1	2	2	3	1	2	5	2	2	2	5	3	3	2	3	5	5	2	4	2	2	4	4	5	5	5	3	6	5	5	3	4	4	7	2	3	3	3	6	4
258	2	21	2	1057	2	1		2	2	2	2	3	4	1	3	2	2	5	5	3	5	2	5	2	6	4	3	2	5	4	2	5	3	5	6	4	5	5	4	5	4	5	5	4	5	4	3	5	5
292	1	23	2	3969	2	1		2	2	2	1	1	4	1	3	2	7	7	1	3	6	4	6	4	7	1	5	6	3	5	5	3	4	4	6	4	3	4	5	5	4	6	7	5	5	5	4	5	5
258	2	19	1	1690	2	1		2	2	1	2	3	4	1	2	5	2	2	2	7	4	7	2	6	3	3	2	7	1	5	1	7	3	3	4	6	7	7	4	3	3	6	7	3	2	5	6	6	6
238	2	20	2	6201	2	1		2	2	2	2	3	4	1	2	3	4	5	4	5	4	3	4	4	5	5	3	5	4	3	3	4	4	5	3	3	4	3	5	3	4	5	7	4	3	4	3	3	4
276	2	19	2	4621	2	1		1	1	2	1	1	4	1	2	4	4	5	4	4	4	4	4	6	5	5	4	4	5	6	3	3	4	6	6	3	4	4	4	4	4	4	7	4	5	5	3	5	4
253	2	18	1	1423	2	1		2	2	2	2	1	4	1	2	3	4	5	3	5	4	4	4	3	5	3	4	5	3	5	4	3	4	5	4	4	5	4	4	3	4	5	7	4	4	4	3	5	5
261	2	21	1	8002	2	2	1011	2	2	2	2	1	4	1	4	4	4	4	4	4	4	4	4	4	4	4	4	4	4	4	4	4	4	4	4	4	4	4	4	4	4	4	4	4	4	4	4	4	4
284	2	19	2	2798	2	1		2	2	1	2	1	4	1	2	4	6	6	7	5	5	4	5	4	7	5	5	6	3	5	4	4	7	6	6	5	2	2	6	4	4	5	4	5	4	6	3	5	5
222	2	21	1	1025	2	2	0812	2	2	1	2	3	4	1	3	1	1	6	3	4	5	1	4	7	7	5	5	2	2	2	3	3	5	4	5	3	5	1	4	2	1	4	7	1	6	3	2	2	2
280	2	18	2	8602	2	1		2	2	1	2	1	4	1	2	2	4	5	6	5	6	4	4	5	4	4	5	5	5	5	4	3	6	5	5	3	3	3	5	5	4	5	6	4	5	5	5	5	5
263	2	19	2	7636	2	1		2	1	1	1	1	4	1	2	3	3	5	3	5	5	4	5	3	5	5	4	5	4	4	4	4	4	5	6	5	5	5	4	3	4	5	7	4	4	5	3	5	5
230	2	21	2	5698	2	1		2	2	2	2	3	4	1	4	5	5	5	5	6	3	6	5	6	4	5	2	4	3	5	3	6	2	6	4	6	6	6	3	1	3	6	7	2	1	1	1	5	5
239	2	21	2	7686	2	1		2	2	1	2	1	4	1	3	5	1	5	4	4	4	4	4	4	4	4	4	4	4	4	4	4	4	4	4	4	4	4	4	5	4	4	7	4	4	4	4	4	4
257	1	21	1	2179	1	2	7635	2	2	1	2	1	4	1	3	4	4	4	4	2	5	2	6	2	5	1	6	2	5	4	2	1	5	6	6	2	5	2	5	5	4	5	7	1	5	5	3	5	5
251	2	28	1	6562	2	1		2	2	1	2	2	5	2		2	6	6	6	2	3	1	5	2	6	5	4	2	2	5	2	2	5	6	7	2	4	2	6	6	6	5	7	2	2	4	1	3	2
291	2	21	1	3296	2	2	7190	2	2	1	2	1	4	1	3	5	4	4	4	5	4	5	5	3	3	5	4	3	5	5	4	5	4	5	4	5	4	3	5	4	3	5	7	5	5	7	6	4	6
241	2	23	2	7101	2	1		2	2	2	1	1	4	1	4	6	2	5	1	5	4	2	6	2	5	3	2	4	2	3	2	3	3	4	4	5	6	4	3	2	4	4	6	2	4	5	3	4	3
237	2	20	1	7107	2	2	8333	2	2	1	2	1	4	1	2	4	2	6	1	6	4	5	2	1	6	2	5	7	1	6	2	4	1	6	6	6	7	6	4	2	1	6	7	1	2	2	6	6	6
303	2	32	1	6687	2	3	5638	2	1	1	2	1	4	2		3	4	5	4	4	6	4	6	3	6	4	4	4	2	5	4	4	3	5	7	7	3	4	6	5	5	6	6	6	6	6	6	5	5
256	2	20	1	9308	2	2	9308	2	2	2	2	1	4	1	2	1	2	7	6	1	1	1	5	5	5	5	5	5	5	4	4	4	4	4	4	4	5	4	4	4	4	4	4	4	4	4	4	4	4
247	2	20	1	4714	2	2	7921	2	2	2	2	3	4	1	3	5	3	5	4	2	1	2	4	4	4	4	1	4	4	4	1	1	5	5	5	5	6	5	5	4	4	4	7	4	4	4	4	4	4
144	2	22	2	3309	2	1		2	2	1	1	1	4	1	4	1	1	1	1	1	1	1	1	1	1	1	1	1	1	1	1	1	1	4	4	4	4	4	4	4	4	4	7	1	1	1	1	1	1
261	2	20	1	0801	2	1		2	2	1	1	1	4	1	3	5	4	5	4	4	4	5	4	4	5	4	3	4	4	4	3	4	3	5	3	4	4	5	5	4	4	4	5	3	3	5	5	4	4
109	2	23	1	5020	2	1		2	2	1	2	1	5	1	6	7	1	6	1	1	1	1	1	6	1	1	1	1	1	1	1	1	1	2	2	2	2	2	2	2	2	2	2	2	2	2	2	2	2
289	2	20	1	3343	2	1		2	2	1	1	2	4	1	2	3	4	4	4	4	4	4	2	4	6	5	3	4	2	4	2	4	6	5	7	2	7	3	7	4	4	5	7	1	4	7	3	7	4
246	2	19	1	5751	2	2	1111	2	1	2	1	3	4	1	2	3	3	5	3	4	2	4	3	4	5	3	2	2	4	6	3	2	4	5	5	3	6	3	5	4	2	6	6	4	5	5	3	3	5
247	1	21	2	1740	2	1		2	2	2	2	1	4	2		4	4	6	6	1	4	1	5	2	6	2	3	2	1	4	4	1	6	4	4	4	4	4	4	4	4	4	4	4	4	4	4	4	4
283	1	21	1	0818	2	1		2	2	2	2	1	4	1	2	6	6	4	6	4	4	4	4	4	4	4	4	5	3	6	4	4	6	5	5	3	5	4	5	5	4	4	6	4	5	5	3	5	5
292	1	22	1	6278	2	1		2	2	2	2	1	4	1	4	4	5	5	5	7	4	4	7	3	6	6	5	3	2	5	5	3	5	4	5	5	4	5	4	5	4	3	7	6	4	5	4	5	6
234	2	19	2	7682	2	1		2	2	1	2	1	4	1	2	4	3	4	3	4	5	4	4	4	5	3	3	4	3	4	3	4	3	4	4	4	3	5	4	3	3	4	6	2	3	4	2	5	4
226	2	20	2	8072	2	1		2	2	1	2	1	4	1	2	7	1	7	1	4	4	4	4	4	4	1	1	1	1	1	1	1	1	4	4	4	4	4	4	4	4	4	4	4	1	4	4	4	7
254	2	19	2	7682	2	1		2	2	1	2	1	4	1	2	4	4	4	4	3	5	5	4	4	5	4	3	5	3	5	3	5	4	5	4	5	6	5	4	3	3	5	7	2	4	4	3	5	4
252	2	19	2	7682	2	1		2	2	1	2	1	4	1	2	4	4	4	4	3	5	4	3	4	5	4	3	5	2	4	3	5	3	5	4	4	6	5	4	3	3	6	6	2	4	4	3	5	4
188	2	20	2	2219	2	1		2	2	2	2	1	4	1	3	3	3	1	3	3	3	3	3	3	3	3	3	3	3	3	3	3	3	3	3	3	3	3	3	3	3	3	3	3	3	3	3	3	3
308	2	24	1	6522	2	1		2	2	1	2	1	1	1	4	2	7	6	5	7	7	6	6	2	5	7	5	7	2	6	5	6	7	5	6	3	3	5	7	7	5	6	6	1	7	2	5	4	3
253	2	20	1	3237	2	1		2	2	2	2	1	3	1	3	4	4	4	4	4	4	4	4	4	4	4	4	4	4	4	4	4	4	4	4	4	4	4	4	4	4	4	4	4	4	4	4	4	4
180	2	21	1	3924	2	1		2	2	2	1	1	4	1	4	6	1	6	1	1	1	1	1	5	7	1	1	2	1	4	1	1	4	6	6	1	7	2	5	3	1	3	2	1	5	4	4	5	5
229	2	20	2	7953	2	1		2	2	1	2	3	4	1	3	3	4	4	2	2	3	5	4	4	5	3	2	6	4	3	2	4	3	4	5	4	5	6	5	3	3	2	7	3	2	4	5	5	4
430	2	22	1	1489	2	1		2	2	2	1	1	4	1	4	1	7	7	7	7	7	7	7	7	7	7	7	7	7	7	7	7	7	7	7	7	7	7	7	7	7	7	7	7	7	7	7	7	7
269	1	18	2	7024	2	1		1	1	2	2	1	3	1	1	5	4	6	4	4	4	2	5	3	7	4	7	2	1	6	6	2	2	4	4	5	4	2	5	5	5	5	7	1	4	4	7	3	2
257	2	19	2	0216	2	1		2	2	2	2	1	3	1	1	4	4	4	4	4	4	4	4	4	4	4	4	4	4	4	4	4	4	4	4	4	4	4	4	4	4	4	4	4	4	4	4	4	4
94	2	18	1	5829	1	2	1489	2	2	2	2	1	3	1	1	1	1	1	1	1	1	1	1	1	1	1	1	1	1	1	1	1	1	2	2	2	2	1	3	1	1	3	2	1	1	1	1	2	1
258	2	20	2	3254	2	1		2	2	2	2	1	3	1	1	4	4	4	4	4	4	4	4	4	4	4	4	4	4	4	4	4	5	4	4	4	4	4	4	4	4	4	4	4	4	4	4	4	4
67	2	20	2	3296	1	1		2	2	2	2	1	3	1	1	1	1	1	1	1	1	1	1	1	1	1	1	1	1	1	1	1	1	1	1	1	1	1	1	1	1	1	1	1	1	1	1	1	1
119	1	19	1	1781	2	1		2	2	2	2	1	3	1	1	1	1	4	1	1	1	1	1	1	1	1	1	1	1	1	1	1	1	1	1	1	1	4	1	1	1	1	7	1	1	1	1	1	1
222	2	19	2	3064	2	1		2	2	2	2	1	3	1	1	4	4	4	2	4	3	4	3	3	3	3	3	3	4	4	3	3	2	4	4	4	2	2	3	3	3	4	4	4	4	4	4	5	4
257	2	19	2	1075	1	1		1	2	2	2	1	3	1	1	4	4	4	4	4	4	4	4	4	4	4	4	4	4	4	4	4	4	4	4	4	4	4	4	4	4	4	4	4	4	4	4	4	4
230	2	19	1	2197	1	2	3039	1	1	2	2	1	3	1	1	4	2	7	1	1	1	1	1	1	6	1	1	1	4	7	1	1	4	7	5	2	7	1	5	7	1	7	7	4	6	4	1	5	6
181	2	19	2	0676	2	1		2	2	2	2	1	3	1	1	3	4	2	1	2	2	2	2	2	1	2	3	3	3	3	3	2	3	1	1	2	2	3	2	3	3	3	3	3	2	2	3	3	2
303	1	20	1	8831	2	2	8831	2	2	2	2	1	3	1	3	5	5	6	4	6	5	4	6	5	6	4	5	6	5	5	6	5	6	5	5	5	5	5	5	4	5	5	7	4	5	4	5	4	5
313	2	18	2	3596	2	1		2	2	1	2	1	3	1	1	5	5	5	5	5	5	5	5	5	5	5	5	5	5	5	5	5	5	5	5	5	5	5	5	5	5	5	5	5	5	5	5	5	5
170	1	19	1	1886	2	1		2	2	2	2	1	3	1	1	1	1	4	1	1	1	1	1	1	4	1	1	1	1	1	1	1	1	7	7	2	2	1	4	6	2	2	2	1	4	1	1	1	1
260	2	19	2	3342	1	1		1	2	2	2	1	3	1	1	4	4	4	4	4	4	4	4	4	4	4	4	4	4	4	4	4	4	4	4	4	4	4	4	4	4	4	4	4	4	4	4	4	4
283	2	18	1	9716	2	2	1982	2	1	1	2	3	3	1	1	4	5	5	5	4	5	4	6	1	6	4	6	5	7	7	4	4	7	5	6	2	2	4	7	6	6	6	7	1	6	4	3	6	5
257	2	19	2	1028	2	1		2	2	2	2	1	3	1	1	4	4	4	4	4	4	4	4	4	4	4	4	4	4	4	4	4	4	4	4	4	4	4	4	4	4	4	4	4	4	4	4	4	4
266	1	18	1	7107	2	1		1	1	2	2	1	3	1	1	5	6	4	5	3	5	3	5	3	5	3	3	3	3	5	3	3	3	4	5	6	5	5	6	6	6	6	7	3	3	2	5	2	6
67	2	18	2	0802	2	1		2	2	2	2	1	3	1	1	1	1	1	1	1	1	1	1	1	1	1	1	1	1	1	1	1	1	1	1	1	1	1	1	1	1	1	1	1	1	1	1	1	1
248	2	20	2	8083	2	1		2	1	2	2	1	3	1	1	3	4	4	3	4	5	5	5	3	5	4	4	5	5	4	3	3	4	2	4	4	4	1	5	4	4	5	5	4	3	5	3	5	5
257	2	19	2	0348	2	1		2	2	2	2	1	3	1	1	4	4	4	4	4	4	4	4	4	4	4	4	4	4	4	4	4	4	4	4	4	4	4	4	4	4	4	4	4	4	4	4	4	4
255	2	19	2	2814	2	1		1	2	2	1	1	3	1	1	4	4	4	4	4	4	4	4	4	4	4	4	4	4	4	4	4	4	3	4	4	4	4	4	4	4	4	4	4	4	4	4	4	4
256	1	18	2	0573	2	1		2	2	1	2	3	3	1	1	4	3	5	5	5	3	3	5	5	3	5	3	5	3	5	3	3	5	3	5	3	5	3	5	2	5	5	3	5	3	5	3	3	5
241	2	20	2	0992	2	1		2	1	2	2	1	4	1	3	4	1	5	4	4	5	4	3	3	5	4	2	4	3	5	3	3	3	5	6	4	6	5	3	2	4	5	7	1	4	3	4	5	4
257	1	19	2	3613	2	1		2	2	2	2	1	3	1	1	4	4	4	4	4	4	4	4	4	4	4	4	4	4	4	4	4	4	4	4	4	4	4	4	4	4	4	4	4	4	4	4	4	4
234	2	21	1	3067	2	2	7059	2	2	2	2	1	4	1	4	2	5	7	2	2	6	2	4	1	5	3	3	2	2	7	2	2	3	7	7	1	4	2	6	6	1	7	7	4	6	2	1	6	6
246	1	21	2	1190	2	1		2	2	2	1	1	1	1	1	4	4	4	4	4	4	4	4	4	3	2	3	3	5	5	5	4	5	3	3	4	4	4	4	4	4	4	4	4	4	4	4	4	4
257	2	19	2	3342	1	1		1	2	1	1	1	3	1	1	4	4	4	4	4	4	4	4	4	4	4	4	4	4	4	4	4	4	4	4	4	4	4	4	4	4	4	4	4	4	4	4	4	4
81	1	18	2	0624	2	1		2	2	2	2	1	3	1	1	1	1	1	1	2	5	6	1	5	1	1	1	1	1	1	1	1	1	1	1	1	1	1	1	1	1	1	1	1	1	1	1	1	1
257	2	19	2	1075	1	1		1	2	2	1	1	3	1	1	4	4	4	4	4	4	4	4	4	4	4	4	4	4	4	4	4	4	4	4	4	4	4	4	4	4	4	4	4	4	4	4	4	4
288	1	20	2	9042	2	1		2	2	2	2	1	3	1	1	5	6	4	6	3	4	4	4	4	5	5	4	6	3	4	5	4	4	5	5	4	4	5	4	4	5	4	4	4	4	6	6	4	4
257	2	20	2	3254	2	1		2	2	2	2	1	3	1	1	4	4	4	4	4	4	4	4	4	4	4	4	4	4	4	4	4	4	4	4	4	4	4	4	4	4	4	4	4	4	4	4	4	4
309	2	20	2	4918	2	1		2	2	2	2	1	3	1	1	6	6	4	5	7	7	7	6	6	6	6	3	6	5	7	3	6	7	1	7	5	5	7	7	4	7	3	1	1	1	7	7	6	6
67	1	19	2	9586	2	1		2	2	2	2	1	3	1	1	1	1	1	1	1	1	1	1	1	1	1	1	1	1	1	1	1	1	1	1	1	1	1	1	1	1	1	1	1	1	1	1	1	1
67	1	17	2	3175	2	1		1	1	1	2	2	3	1	1	1	1	1	1	1	1	1	1	1	1	1	1	1	1	1	1	1	1	1	1	1	1	1	1	1	1	1	1	1	1	1	1	1	1
254	1	21	2	5909	2	1		2	1	2	1	3	3	1	1	4	3	3	1	6	4	4	4	4	4	4	4	4	4	4	4	4	4	4	4	4	4	4	4	4	4	4	4	4	4	4	4	4	4
217	1	21	2	1190	2	1		2	2	2	1	1	1	1	1	3	3	3	3	3	3	3	3	3	4	3	2	3	5	2	3	3	3	3	4	3	4	4	3	4	4	3	4	4	3	3	4	4	3
229	2	18	2	7330	2	1		2	2	2	2	3	3	1	1	2	2	1	1	7	2	5	2	6	5	6	1	6	1	6	1	2	2	4	6	6	6	6	2	2	2	6	6	1	2	2	3	4	5
139	2	19	2	2067	1	1		2	2	2	2	1	3	1	1	4	1	1	1	7	1	7	1	1	1	1	1	1	1	1	1	1	1	1	1	1	1	1	1	1	1	1	1	1	1	1	1	1	1
221	1	21	2	1190	2	1		2	2	2	2	1	1	1	1	3	4	3	3	3	3	4	3	3	4	3	4	4	3	4	4	3	4	3	4	4	3	4	3	4	3	4	3	4	3	4	3	4	3
257	1	20	2	9939	2	1		2	2	2	1	1	3	1	1	4	4	4	4	4	4	4	4	4	4	4	4	4	4	4	4	4	4	4	4	4	4	4	4	4	4	4	4	4	4	4	4	4	4
134	1	18	2	7573	2	1		2	2	2	2	1	3	1	1	1	1	1	1	1	1	1	1	1	1	1	1	1	1	1	1	1	1	1	1	1	1	1	1	1	1	1	1	1	1	1	1	2	4
256	1	18	2	0458	2	1		2	2	2	2	1	3	1	1	4	4	4	4	4	4	4	4	4	4	4	4	4	4	4	4	4	4	4	4	4	4	4	4	4	4	4	7	4	4	4	4	4	4
249	1	18	2	3091	2	1		2	2	2	2	1	3	1	1	1	4	4	4	4	4	4	4	4	4	4	4	4	4	4	4	4	4	4	4	4	4	4	4	4	4	4	4	4	4	4	4	4	4
203	2	19	1	5338	1	2	6323	2	1	2	2	1	3	1	1	4	2	6	4	1	5	1	2	1	4	2	1	1	4	4	1	4	3	5	2	2	6	4	2	1	4	4	7	1	1	1	4	6	4
252	1	18	1	8626	2	2	0000	2	1	2	2	1	3	1	1	1	5	7	4	2	4	1	5	1	5	2	4	5	4	6	1	1	5	5	5	4	4	1	5	5	1	6	7	4	5	5	1	5	7
256	1	18	2	0458	2	1		2	2	2	2	1	3	1	1	4	4	4	4	4	4	4	4	4	4	4	4	4	4	4	4	4	4	4	4	4	4	4	4	4	4	4	7	4	4	4	4	4	4
258	1	18	2	1594	2	1		2	1	2	2	1	3	1	1	3	6	6	1	2	6	2	6	6	5	6	4	5	2	6	2	2	4	3	5	5	3	5	3	3	3	6	7	1	5	2	4	5	6
232	1	18	2	9320	2	1		2	1	2	2	1	3	1	1	1	1	7	1	1	1	1	1	1	4	1	1	1	4	4	4	4	4	4	4	4	4	4	4	4	4	4	4	4	4	4	4	4	4
227	2	19	2	1782	2	1		2	2	1	2	1	3	1	1	4	6	3	4	5	4	4	4	4	5	4	3	4	4	4	4	4	4	4	5	4	4	1	1	4	4	1	7	1	1	2	2	1	4
263	1	18	2	0625	2	1		2	2	2	2	1	3	1	1	4	5	5	4	5	4	5	5	4	4	4	4	6	4	4	2	4	4	2	5	5	4	5	4	3	4	4	7	4	4	4	5	3	4
254	1	20	2	6765	2	2	0718	2	2	2	2	1	3	1	1	2	3	4	1	1	1	1	4	1	7	1	2	1	4	7	1	1	6	4	6	5	7	3	7	7	1	7	7	1	3	6	1	7	7
243	1	20	2	8643	2	2	2683	2	2	2	2	1	3	1	1	3	1	4	1	1	1	1	1	1	7	1	1	1	1	7	1	1	6	4	6	5	7	5	7	7	1	7	7	1	3	6	1	7	7
217	2	19	2	0528	2	1		2	1	2	2	3	3	1	1	6	1	4	3	3	4	3	1	1	1	5	1	3	4	2	1	5	1	4	3	7	5	3	5	3	1	5	7	1	3	3	3	5	4
250	1	19	1	6907	2	1		2	2	1	2	1	3	1	1	4	4	4	4	4	4	4	4	4	4	4	4	4	4	4	4	4	4	4	4	4	4	4	4	4	4	4	4	4	4	4	4	4	4
263	2	18	2	8690	2	1		2	2	2	2	1	3	1	1	7	4	4	5	6	5	7	4	4	4	4	1	5	5	3	1	3	1	3	4	4	4	6	5	1	4	3	7	1	4	4	4	6	3
316	2	29	1	0210	2	2	4485	1	1	2	2	1	5	2		1	1	6	7	2	7	6	6	6	7	6	6	2	3	5	6	7	7	6	7	1	1	6	7	7	7	7	7	6	6	7	3	7	7
257	2	19	1	9972	2	1		2	1	1	1	1	3	1	1	4	4	4	4	4	4	4	4	4	4	4	4	4	4	4	4	4	4	4	4	4	4	4	4	4	4	4	4	4	4	4	4	4	4
242	2	18	2	1989	2	1		2	1	2	2	3	3	1	1	5	3	6	4	3	3	3	3	3	6	3	3	3	3	3	3	3	3	4	4	4	4	4	4	4	4	4	4	4	4	4	4	4	4
251	2	18	2	3855	2	1		2	1	1	2	1	3	1	1	4	4	4	4	4	4	4	4	4	4	4	4	4	4	4	4	4	4	4	4	4	4	4	4	4	4	4	4	4	4	4	4	4	4
145	1	18	2	8432	2	1		2	2	2	2	1	2	1	1	5	6	6	5	1	1	1	1	1	1	1	1	1	1	5	5	1	1	1	1	1	1	1	1	1	1	1	1	1	1	1	1	1	1
249	1	18	2	9568	2	1		2	1	2	2	1	3	1	1	4	4	4	4	4	4	4	4	4	6	4	4	4	2	2	4	4	4	4	4	4	4	4	4	4	4	4	7	1	4	4	4	4	4
224	1	21	2	6463	2	1		2	1	2	2	1	4	1	3	2	2	6	2	2	2	2	2	2	2	2	2	2	2	2	2	2	2	6	6	6	6	6	6	6	2	6	6	2	6	2	6	2	6
249	1	18	2	1556	2	1		2	2	1	2	1	3	1	1	4	4	4	4	4	4	4	4	4	4	4	4	4	4	4	4	4	4	4	4	4	4	4	4	4	4	4	4	4	4	4	4	4	4
256	1	19	1	1453	2	1		1	2	1	2	1	3	1	1	3	4	6	6	6	1	5	7	4	7	6	4	6	7	7	4	3	2	3	6	6	4	6	1	3	4	4	7	1	1	1	3	4	5
281	2	19	2	4218	2	1		2	2	2	2	1	3	1	1	5	6	5	5	6	7	6	6	5	7	7	6	7	7	6	5	5	5	5	6	6	5	5	6	4	4	5	7	4	4	5	5	4	4
208	1	19	2	1499	2	1		2	1	2	2	1	3	1	1	4	4	4	4	4	4	4	4	4	4	4	4	4	4	4	4	4	4	3	3	3	3	3	3	3	3	3	3	3	3	3	3	3	3
255	1	18	2	9808	2	1		1	1	2	2	3	3	1	1	4	4	4	5	4	4	4	4	4	4	4	4	4	4	4	4	4	4	4	4	4	4	4	4	4	4	4	4	4	4	4	4	4	4
275	2	19	2	5119	2	2	0000	2	2	2	2	3	3	1	1	1	1	7	2	7	2	4	4	4	4	4	4	4	4	4	4	4	4	5	5	5	4	5	4	5	4	5	7	4	5	3	2	6	6
257	1	18	2	8088	2	1		2	1	2	2	1	3	1	1	4	4	4	4	4	4	4	4	4	4	4	4	4	4	4	4	4	4	4	4	4	4	4	4	4	4	4	4	4	4	4	4	4	4
266	1	18	1	5690	1	2	8888	2	2	1	1	1	3	1	1	4	4	4	4	4	4	4	4	1	4	4	4	4	4	4	4	4	4	4	4	4	4	4	4	4	4	4	4	4	4	4	4	4	4
214	2	19	2	2192	2	1		2	1	2	2	1	3	1	1	2	1	5	2	2	2	4	1	1	5	4	1	5	4	5	2	4	3	5	5	2	5	4	4	4	3	5	7	1	4	3	4	4	4
253	1	19	2	2305	2	1		2	1	1	2	1	3	1	1	4	4	4	4	4	4	4	4	4	4	4	4	4	4	4	4	4	4	4	4	4	4	4	4	4	4	4	4	4	4	4	4	4	4
202	2	19	2	2168	2	1		1	1	2	2	1	2	1	1	1	1	4	1	1	1	1	1	1	1	1	1	1	1	4	1	4	1	5	5	4	4	2	1	4	1	7	7	1	4	2	7	1	6
67	2	18	2	1399	2	1		2	1	2	2	1	3	1	1	1	1	1	1	1	1	1	1	1	1	1	1	1	1	1	1	1	1	1	1	1	1	1	1	1	1	1	1	1	1	1	1	1	1
87	1	18	2	5257	1	2	5758	2	2	2	2	1	3	1	1	4	1	1	1	1	1	1	1	1	4	1	1	1	1	1	1	1	1	1	1	1	1	1	1	1	1	1	7	1	1	1	1	1	1
294	2	18	2	3596	2	1		1	2	1	2	1	3	1	1	5	5	5	5	5	5	5	5	5	5	5	5	5	5	5	5	5	5	5	5	5	5	5	5	5	5	5	5	5	5	5	5	5	5
246	2	18	2	0102	2	1		2	2	2	1	1	3	1	1	4	4	4	4	4	4	4	4	4	4	4	4	4	4	4	4	4	4	4	4	4	4	4	4	4	4	4	4	4	4	4	4	4	4
251	1	18	2	9808	2	1		1	1	2	2	3	3	1	1	4	4	4	4	4	4	4	4	4	4	4	4	4	4	4	4	4	4	4	4	4	4	4	4	4	4	4	4	4	4	4	4	4	4
255	2	19	2	1910	2	1		2	1	2	1	1	3	1	1	5	1	6	1	5	5	5	4	1	6	6	6	6	4	4	4	4	5	5	5	5	5	5	5	4	4	5	7	1	4	4	6	6	6
262	2	19	2	0216	2	1		2	2	2	2	1	3	1	1	4	4	4	4	4	4	4	4	4	4	4	4	4	4	4	4	4	4	4	4	4	4	4	4	4	4	4	4	4	4	4	4	4	4
253	1	19	2	1789	2	1		2	1	1	2	1	3	1	1	4	4	6	4	4	4	4	4	4	4	4	4	4	4	4	4	4	4	4	4	4	4	4	4	4	4	4	4	3	5	4	4	4	4
245	1	19	2	1005	2	1		1	2	1	1	1	3	1	1	4	4	4	4	4	4	4	4	4	4	4	4	4	4	4	4	4	4	4	4	4	4	4	4	4	4	4	7	1	1	1	7	4	4
261	2	18	2	2326	1	1		2	1	1	2	1	3	1	1	4	3	3	4	7	5	6	3	5	4	4	4	4	4	4	4	4	4	4	4	4	4	4	4	4	4	4	4	4	4	4	4	4	4
257	1	18	2	1315	2	1		2	1	2	2	1	3	1	1	4	4	4	4	4	4	4	4	4	4	4	4	4	4	4	4	4	4	4	4	4	4	4	4	4	4	4	4	4	4	4	4	4	4
249	2	18	2	5269	2	1		2	2	2	2	1	3	1	1	4	4	4	4	4	4	4	4	4	4	4	4	4	4	4	4	4	4	4	4	4	4	4	4	4	4	4	4	4	4	4	4	4	4
255	2	19	1	8303	2	1		2	2	2	2	1	3	1	1	4	4	4	4	4	4	4	4	4	4	5	4	5	6	4	4	4	4	4	4	4	4	4	4	2	4	4	4	4	4	4	4	4	4
284	1	18	1	2102	2	1		2	2	1	1	1	3	1	1	5	5	6	3	2	3	2	7	2	6	5	4	5	6	6	2	2	2	4	5	3	3	3	6	6	4	6	7	4	5	5	3	5	5
221	2	19	1	6662	2	1		2	1	1	1	1	3	1	1	4	4	4	4	4	4	4	4	4	4	4	4	4	4	4	4	4	4	4	4	4	4	4	4	4	4	4	4	4	4	4	4	4	4
252	2	18	2	3486	2	1		2	2	1	2	1	3	1	1	3	4	4	4	4	4	4	4	4	4	4	4	4	4	4	4	4	4	4	4	4	4	4	4	4	4	4	4	4	4	4	4	4	4
304	1	28	2	6756	2	1		2	2	1	1	1	3	1	1	4	4	4	4	4	4	4	4	4	4	4	4	4	4	4	4	4	4	4	4	4	4	4	4	4	4	4	4	4	4	4	4	4	4
237	1	18	1	3621	1	2	9531	2	1	1	2	1	3	1	1	1	3	5	3	3	5	1	3	1	5	1	2	1	7	6	2	1	5	6	6	2	4	2	5	4	3	5	7	4	3	4	2	5	4
67	2	1582	1	2580	2	2	2569	2	2	2	2	1	3	1	1	1	1	1	1	1	1	1	1	1	1	1	1	1	1	1	1	1	1	1	1	1	1	1	1	1	1	1	1	1	1	1	1	1	1
246	1	21	2	3803	2	1		2	2	2	2	1	4	1	3	2	4	2	4	4	3	4	4	3	3	3	4	4	4	4	4	4	4	3	4	4	4	4	4	4	4	4	7	4	4	4	4	4	4
251	1	18	2	9808	2	1		1	1	2	2	3	3	1	1	4	4	4	4	4	4	4	4	4	4	4	4	4	4	4	4	4	4	4	4	4	4	4	4	4	4	4	4	4	4	4	4	4	4
165	2	18	2	2607	2	1		2	1	2	2	1	3	1	1	3	3	3	3	3	3	3	3	3	4	2	1	1	1	1	1	1	1	1	1	4	4	1	1	2	2	3	7	1	1	1	1	2	4
209	2	18	1	0718	1	2	9971	2	2	2	2	1	2	1	1	1	2	3	2	2	1	1	2	1	2	1	1	1	2	6	1	1	6	6	6	2	2	1	1	6	1	6	6	1	5	4	5	6	6
196	1	18	2	0689	2	1		2	2	2	2	3	3	1	1	7	7	7	7	4	7	7	7	7	7	7	7	7	7	7	7	7	7	7	7	7	1	1	7	1	1	1	1	1	1	1	1	1	1
282	2	19	1	4897	2	1		2	1	2	2	1	3	1	1	4	6	4	6	6	6	5	7	4	7	7	5	5	4	2	4	3	7	4	5	5	2	3	7	3	7	5	7	3	3	5	5	4	5
253	2	19	2	2814	2	1		1	2	1	1	1	3	1	1	4	4	4	4	4	4	4	4	4	4	4	4	4	4	4	4	4	4	4	4	4	4	4	4	4	4	4	4	4	4	4	4	4	4
194	2	19	1	6923	2	2	3128	2	1	1	2	1	3	1	1	1	1	7	1	1	1	1	1	1	6	2	1	1	1	7	1	1	2	7	7	2	6	4	4	4	4	4	4	4	4	4	4	4	4
193	2	18	2	6310	2	1		2	2	2	2	1	3	1	1	1	1	7	1	7	1	1	1	7	1	1	1	1	1	7	1	1	1	7	7	1	1	1	1	1	1	1	7	1	7	1	7	1	7
256	1	18	2	0608	2	1		2	2	2	2	1	3	1	1	2	5	7	4	1	4	2	5	2	7	4	4	5	6	6	4	2	4	4	4	4	4	4	4	4	4	4	4	4	4	4	4	4	4
228	2	19	1	4829	2	1		2	1	1	2	1	3	1	1	5	4	4	4	4	5	4	4	4	5	5	3	4	5	4	2	4	4	4	4	3	4	4	4	4	4	4	7	1	4	4	4	4	4
261	1	18	2	8088	2	1		2	1	2	2	1	3	1	1	4	4	4	4	4	4	4	4	4	4	4	4	4	4	4	4	4	4	4	4	4	4	4	4	4	4	4	4	4	4	4	4	4	4
257	2	19	2	8168	2	1		1	1	2	2	1	3	1	1	3	5	5	4	6	4	4	4	4	4	5	4	4	6	6	4	4	2	4	4	4	4	4	4	4	4	4	7	4	4	4	4	4	5
282	1	18	1	1744	1	1		1	1	1	2	1	3	1	1	6	7	7	7	1	7	1	7	1	7	1	4	7	1	7	4	1	1	5	6	5	6	2	4	1	7	6	7	1	1	4	2	4	6
257	1	18	2	1315	2	1		2	1	2	2	1	3	1	1	4	4	4	4	4	4	4	4	4	4	4	4	4	4	4	4	4	4	4	4	4	4	4	4	4	4	4	4	4	4	4	4	4	4
218	2	19	1	2829	2	1		2	2	2	2	1	3	1	1	1	3	5	4	3	4	3	3	4	2	3	1	3	3	5	1	5	4	4	5	4	2	4	5	3	3	5	7	2	2	2	2	5	5
436	1	18	2	1229	2	1		2	2	1	2	3	3	1	1	7	7	7	7	7	7	7	7	7	7	7	7	7	7	7	7	7	7	7	7	7	7	7	7	7	7	7	7	7	7	7	7	7	7
202	1	18	1	5120	2	2	8038	2	2	2	2	1	3	1	1	4	4	4	4	4	4	4	4	4	5	4	1	2	1	4	4	1	2	5	4	3	4	3	1	6	3	6	7	1	1	1	4	3	4
315	2	18	1	3192	2	2	6673	1	1	2	2	1	3	1	1	1	7	7	7	3	7	3	7	1	7	7	7	7	7	7	7	1	7	7	7	4	2	2	7	6	2	7	7	3	7	7	2	4	4
252	2	19	1	4897	2	1		2	1	2	2	1	3	1	1	4	4	4	4	4	4	4	4	4	4	4	4	4	4	4	4	4	4	4	4	4	4	4	4	4	4	4	4	4	4	4	4	4	4
218	2	18	1	7298	2	1		2	1	2	2	1	3	1	1	3	1	5	4	4	5	5	4	2	5	1	1	5	4	6	1	1	4	4	4	4	4	4	4	6	2	5	5	1	1	3	4	7	2
201	2	18	1	5816	2	1		2	2	1	2	1	3	1	1	4	1	4	3	4	3	2	1	2	6	2	1	2	1	3	1	2	3	6	4	3	7	3	4	3	2	3	7	1	2	2	2	3	4
249	2	18	2	3515	2	1		2	2	2	2	1	3	1	1	4	4	4	4	4	4	4	4	4	4	4	4	4	4	4	4	4	4	4	4	3	4	4	4	4	3	4	7	3	4	4	4	4	4
277	2	19	2	6375	2	1		2	1	2	2	1	3	1	1	6	6	4	4	4	5	4	5	4	5	5	5	5	5	5	3	5	5	5	4	4	4	3	5	3	5	3	5	3	5	3	5	3	4
220	2	19	1	2197	2	2	3039	1	1	2	2	1	3	1	1	2	1	7	1	1	1	1	1	1	1	1	1	1	4	7	1	1	1	7	6	1	5	4	2	7	1	7	7	2	7	4	2	5	7
269	2	18	1	4631	2	1		2	2	2	2	1	3	1	1	5	4	4	1	7	4	7	4	4	5	4	4	6	4	5	5	4	4	4	5	6	5	6	4	4	3	4	7	4	4	4	5	5	5
241	1	20	1	0237	2	2	0952	2	2	2	2	3	2	1	1	1	1	1	1	1	1	1	1	1	7	1	1	1	1	1	1	1	1	7	7	7	7	4	7	7	1	7	7	1	7	4	7	7	7
257	1	18	2	3990	2	1		2	1	2	2	1	3	1	1	1	5	7	5	3	3	2	6	7	7	4	3	2	4	6	3	2	4	6	6	2	4	2	5	6	2	2	7	4	6	4	2	5	6
230	2	20	2	8189	2	1		2	1	2	1	1	3	1	1	4	4	5	4	5	4	4	5	4	4	4	4	5	4	4	4	4	3	4	4	4	3	4	5	3	4	4	7	1	4	3	3	4	3
259	1	21	1	0927	2	1		2	2	2	2	3	4	1	3	4	4	5	4	3	4	3	3	4	4	4	4	4	4	4	4	4	4	5	5	3	3	3	3	5	4	4	4	5	4	4	4	5	4
260	1	19	1	3038	2	1		1	2	1	2	3	3	1	1	4	4	4	4	4	4	4	6	4	5	4	4	4	4	4	4	4	4	4	4	4	4	4	4	4	4	4	7	4	4	4	4	4	4
235	2	19	2	0881	2	1		2	2	1	2	1	3	1	1	4	5	6	6	4	5	4	5	4	5	3	2	4	5	3	2	2	4	5	6	6	6	4	4	1	4	5	5	3	3	3	4	5	5
261	1	19	1	2836	2	1		2	1	2	2	1	3	1	1	4	5	6	5	3	4	5	5	3	3	3	3	4	3	4	4	4	4	4	4	4	5	5	4	4	5	4	7	1	4	4	4	4	6
176	2	19	1	5035	2	1		1	2	2	2	1	3	1	1	4	1	5	1	1	1	2	1	1	4	2	1	1	1	6	1	1	1	5	4	1	5	4	1	5	1	5	7	1	6	3	5	2	4
267	2	18	1	2829	2	1		1	1	2	2	1	3	1	1	3	5	6	3	5	6	5	5	2	6	5	3	5	3	5	3	3	5	5	6	3	3	3	4	3	5	5	6	4	5	5	3	5	5
250	2	18	2	0582	2	1		2	1	1	1	1	3	1	1	2	4	4	4	4	4	4	4	4	4	4	4	4	4	4	4	4	4	4	4	4	5	4	4	4	4	4	4	4	4	4	4	4	4
67	1	18	1	4011	1	1		2	2	2	2	1	3	1	1	1	1	1	1	1	1	1	1	1	1	1	1	1	1	1	1	1	1	1	1	1	1	1	1	1	1	1	1	1	1	1	1	1	1
94	2	18	2	2829	2	1		2	2	2	2	1	3	1	1	2	2	5	5	2	2	2	2	2	4	4	1	1	1	1	1	1	1	1	1	1	1	1	1	1	1	1	7	1	1	1	1	1	1
233	2	20	2	7320	2	1		2	1	2	2	1	3	1	1	4	1	5	4	4	3	4	1	2	4	4	1	4	4	4	4	5	4	5	4	4	7	5	4	3	4	5	7	1	4	4	2	5	5
246	2	19	1	8816	2	2	4020	2	1	2	2	1	3	1	1	1	2	6	4	3	2	2	3	1	7	6	2	2	4	5	3	2	7	5	6	3	6	2	4	5	2	6	7	4	5	6	3	3	5
288	2	20	1	7757	2	2	0000	2	2	2	2	1	3	1	1	2	6	6	6	2	5	3	6	2	7	5	5	3	4	6	2	2	6	3	6	3	5	4	6	5	2	6	7	5	5	5	3	5	6
242	2	19	1	8390	2	1		2	1	2	2	1	3	1	1	4	4	4	4	3	3	3	3	4	4	3	3	3	2	4	3	4	5	4	5	3	5	4	4	3	4	5	7	2	4	4	3	5	5
240	2	19	2	3464	2	1		2	2	2	2	1	3	1	1	4	4	4	4	4	4	4	4	4	4	4	4	4	4	3	3	3	3	4	4	3	4	4	3	4	4	3	5	4	4	3	5	4	3
178	2	18	2	3232	2	1		2	1	2	2	1	3	1	1	7	4	1	4	4	1	7	1	4	7	4	4	4	1	1	4	7	1	1	1	1	4	7	1	1	4	4	7	1	1	1	7	1	1
234	2	18	1	6099	2	2	6715	2	1	1	2	1	3	1	1	4	1	4	1	4	4	4	1	4	4	4	4	4	4	4	4	4	1	7	4	4	7	4	4	4	4	4	7	4	4	4	4	4	4
259	2	20	1	2010	2	1		2	1	1	2	1	3	1	1	3	4	4	4	5	5	3	5	1	7	1	4	4	5	6	1	1	7	7	7	1	3	3	5	5	3	5	7	1	5	5	2	5	5
297	1	18	1	0013	2	1		1	1	1	2	1	2	1	1	5	6	6	6	4	5	5	5	3	6	5	4	5	4	5	4	3	5	5	6	5	3	3	5	5	5	4	5	4	6	5	3	6	6
195	2	18	2	0572	2	1		2	1	2	2	1	3	1	1	4	4	5	4	5	4	5	4	4	5	4	4	4	4	4	4	4	4	4	4	4	4	4	4	4	4	4	1	1	1	5	1	4	4
327	2	18	2	2985	2	1		2	2	1	2	1	3	1	1	4	7	2	7	7	7	7	7	7	7	7	7	7	7	5	5	7	7	4	6	4	4	6	7	6	4	4	7	1	1	7	7	7	4
254	1	19	2	4657	2	1		2	2	2	2	1	3	1	1	4	4	4	4	4	4	4	4	4	4	4	4	4	4	4	4	4	4	4	4	4	4	4	4	4	4	4	4	4	4	4	4	4	4
257	2	18	1	4185	2	1		1	2	1	2	1	3	1	1	4	4	4	4	4	5	5	5	6	4	5	3	6	4	3	2	4	4	5	5	5	6	6	5	3	3	5	7	4	3	5	5	4	3
351	1	19	2	8083	1	2	6592	2	2	2	2	1	3	1	1	2	7	5	5	5	5	5	5	5	5	5	5	5	5	5	5	2	5	7	7	7	7	7	7	7	7	7	7	7	7	7	7	7	7
245	2	19	2	0676	2	1		2	2	2	2	1	3	1	1	3	4	2	4	3	4	3	4	4	4	3	4	4	4	3	4	4	4	4	4	4	4	4	4	4	4	4	4	4	4	4	4	4	4
295	1	18	1	2767	2	2	8990	2	1	2	1	1	3	1	1	3	5	7	6	1	7	1	7	1	6	2	2	2	5	6	5	5	5	6	6	6	2	1	5	5	5	5	7	5	6	5	6	5	5
245	2	19	2	3182	2	1		2	2	2	2	2	3	1	1	4	4	3	4	4	4	4	4	4	4	4	4	4	5	4	4	4	4	4	4	4	4	4	4	4	4	4	4	3	2	3	4	4	2
275	2	19	1	1015	2	1		2	2	2	2	1	3	1	1	4	5	4	5	6	5	6	4	2	6	6	3	6	6	4	3	5	5	3	5	5	4	6	5	4	3	4	7	1	4	5	3	5	4
243	1	18	2	3990	2	1		2	1	2	2	1	3	1	1	1	4	7	1	1	4	3	6	5	4	4	4	4	4	4	4	4	4	4	2	4	3	4	4	2	4	5	5	5	4	4	4	4	4
183	2	19	1	4237	2	1		2	2	2	2	1	3	1	1	1	4	4	1	5	3	4	1	4	4	4	3	3	2	3	1	5	1	4	4	5	4	2	4	3	4	3	7	1	3	2	5	3	1
238	1	19	1	6204	2	2	5196	2	1	2	2	1	3	1	1	4	4	4	4	4	4	4	4	4	4	4	4	4	4	4	4	4	4	4	4	4	4	4	4	4	4	4	4	4	4	4	4	4	4
257	2	20	2	3083	1	1		2	2	2	2	1	3	1	1	3	3	6	3	4	6	3	6	4	5	3	3	5	3	5	3	3	5	4	5	3	4	3	5	3	3	4	7	5	5	5	3	5	4
86	2	20	2	3296	1	1		2	2	2	2	1	3	1	1	1	1	1	1	1	1	1	1	1	1	1	1	1	1	1	1	1	1	1	1	1	1	1	1	1	1	1	1	1	1	1	1	1	1
146	1	20	1	6408	2	1		2	1	2	2	1	3	1	1	2	1	2	2	2	2	2	2	2	2	2	2	2	2	2	2	2	2	2	2	2	2	2	2	2	2	2	2	2	2	2	2	2	2
268	1	18	2	7024	2	1		1	1	2	2	1	3	1	1	4	3	5	4	3	4	4	4	4	4	4	4	4	4	4	4	4	4	4	4	4	4	4	4	4	4	4	4	4	4	4	4	4	4
213	2	18	2	5256	2	1		2	1	2	2	1	3	1	1	4	1	3	1	4	3	4	3	2	4	4	3	4	3	4	1	5	2	4	4	4	2	5	4	3	4	4	7	1	4	3	4	4	4
258	1	18	1	5119	2	2	9933	2	1	1	1	1	3	1	1	2	5	6	4	3	5	3	3	3	6	2	3	3	3	6	3	3	5	6	6	2	2	2	5	5	2	2	5	2	5	5	2	5	5
251	1	18	2	9982	2	1		1	2	2	2	1	3	1	1	4	4	4	4	4	4	4	4	4	4	4	4	4	4	4	4	4	4	4	4	4	4	4	4	4	4	4	4	4	4	4	4	4	4
258	2	18	2	9289	2	1		2	1	2	2	1	3	1	1	4	4	4	4	4	4	4	4	4	4	4	4	4	4	4	4	4	4	4	4	3	4	4	6	4	4	4	7	1	4	4	4	5	4
157	2	18	1	5287	2	1		2	1	2	2	1	3	1	1	4	1	4	1	4	1	4	1	1	5	2	1	1	2	3	2	4	1	4	5	4	6	4	1	2	1	4	7	1	1	2	3	4	3
252	1	19	2	9930	2	1		2	1	2	2	1	3	1	1	4	4	4	4	4	4	4	4	4	4	4	4	4	4	4	4	4	4	4	4	4	4	4	4	4	4	4	4	4	4	4	4	4	4
242	2	18	1	6099	2	2	6715	2	1	1	2	1	3	1	1	4	1	4	4	4	4	4	1	4	4	4	4	4	4	4	4	4	4	7	4	4	7	4	4	4	4	4	7	4	4	4	4	4	4
218	1	20	2	1685	2	1		2	2	2	2	2	3	1	1	2	2	2	2	3	2	2	2	2	2	3	3	3	2	6	3	2	3	4	4	4	4	4	4	4	4	4	4	4	4	4	4	4	4
91	2	18	2	3232	2	1		2	1	2	2	1	3	1	1	1	1	1	1	1	1	1	1	1	1	1	1	1	1	1	1	1	1	1	1	1	1	1	1	1	1	1	7	1	1	1	1	1	1
230	2	19	2	0881	2	1		2	2	1	2	1	3	1	1	4	4	4	4	4	4	4	4	4	5	5	4	4	4	4	4	4	4	5	5	4	5	4	2	2	4	5	5	1	1	1	2	2	1
188	1	18	1	2945	2	1		2	2	2	2	1	3	1	1	4	1	4	1	3	1	1	1	1	4	1	1	1	1	7	1	1	1	4	4	3	7	7	1	2	1	4	7	1	1	1	4	1	5
241	1	20	2	8795	2	1		2	2	2	2	1	3	1	1	4	4	7	4	1	4	1	4	4	6	2	1	4	4	4	1	1	3	5	4	4	4	4	4	4	4	4	4	4	4	4	4	4	4
257	1	18	2	2767	2	1		2	1	2	1	1	3	1	1	4	4	4	4	4	4	4	4	4	4	4	4	4	4	4	4	4	4	4	4	4	4	4	4	4	4	4	4	4	4	4	4	4	4
219	1	19	2	8283	2	1		1	1	2	2	1	3	1	1	2	1	3	1	3	1	1	1	1	6	3	2	1	1	6	1	1	5	5	4	3	6	5	3	5	2	5	5	3	6	1	6	2	5
313	1	18	1	6885	2	2	6722	2	2	1	2	2	3	1	1	7	7	7	7	4	7	1	7	1	7	6	2	3	3	5	3	1	7	5	7	4	1	2	7	6	5	7	7	4	7	7	7	7	6
255	2	18	2	3515	2	1		2	2	2	2	1	3	1	1	4	4	4	4	4	4	4	4	4	4	4	4	4	4	4	4	4	4	4	4	4	4	4	4	4	4	4	7	4	4	4	4	4	4
282	2	18	1	6895	2	2	4567	2	1	2	2	1	2	1	1	2	7	4	7	2	5	2	7	1	7	6	2	6	7	7	2	2	7	7	7	1	1	1	7	7	1	7	7	1	7	7	1	7	7
246	1	19	1	1728	2	2	9390	2	1	2	2	1	3	1	1	5	3	6	2	2	5	2	3	4	7	3	2	2	4	5	2	2	4	6	5	2	4	2	4	5	2	6	7	2	4	5	2	5	5
229	2	18	2	7828	2	1		2	1	2	2	1	3	1	1	4	4	4	4	4	4	4	4	4	4	4	4	4	5	4	4	4	4	4	4	4	4	4	4	4	4	4	7	4	4	4	4	4	4
204	2	18	2	5759	2	1		1	1	2	2	2	3	1	1	2	2	6	2	2	2	2	2	2	3	3	2	4	2	5	2	2	2	4	6	2	4	2	2	3	2	4	7	2	4	2	4	4	3
249	1	18	1	6928	2	1		2	1	2	2	1	3	1	1	2	1	6	1	4	2	2	5	4	7	6	2	5	1	6	1	6	2	7	6	4	6	4	2	6	2	7	7	1	4	4	3	4	6
254	1	18	2	9748	2	1		2	2	2	2	1	3	1	1	1	1	7	1	1	1	1	6	6	7	1	1	1	4	7	6	1	7	7	7	1	7	4	4	4	2	5	7	4	7	2	4	5	5
161	2	18	1	5287	2	1		2	1	2	2	1	3	1	1	1	1	4	1	4	1	4	1	1	4	2	2	2	1	2	2	3	1	4	4	5	1	4	2	2	4	4	7	1	1	2	5	2	2
234	1	18	1	8083	1	2	9562	2	2	2	2	1	3	1	1	4	4	4	4	4	4	4	4	4	4	4	4	4	4	4	4	4	4	4	4	4	4	4	4	4	4	4	4	4	4	4	4	4	4
217	1	19	2	6657	2	1		2	1	2	2	1	3	1	1	4	1	1	1	4	4	4	4	4	4	4	4	4	4	4	4	4	4	4	4	4	4	4	4	4	4	4	4	4	4	4	4	4	4
199	2	20	2	1229	2	1		1	1	2	2	1	3	1	1	4	2	4	4	2	2	2	2	1	4	4	1	3	3	6	3	3	4	5	5	3	3	5	5	5	2	5	5	3	3	5	3	5	5
253	2	19	1	9290	2	1		2	1	2	2	1	3	1	1	4	4	4	4	4	4	4	4	4	4	4	4	4	4	4	4	4	4	4	4	4	4	4	4	4	4	4	4	4	4	4	4	4	4
263	1	21	2	0149	2	1		2	1	2	2	1	3	1	1	4	5	5	5	4	4	3	6	3	4	4	5	5	6	4	4	3	3	4	4	3	3	4	4	5	4	4	7	1	5	4	4	5	5
249	1	18	1	1219	2	2	1219	2	1	1	1	1	3	1	1	1	7	7	4	1	6	1	6	7	7	1	1	1	6	7	1	1	2	7	7	1	6	1	1	6	5	6	6	4	6	2	1	4	7
166	1	19	2	6572	2	1		2	2	2	1	1	3	1	1	7	1	1	1	4	3	5	1	4	1	1	1	4	1	1	7	1	4	1	1	1	7	7	7	1	7	1	4	1	1	1	1	1	1
250	1	18	1	3280	2	2	2245	2	1	1	1	1	3	1	1	4	4	4	4	4	4	4	4	4	4	4	4	4	4	4	4	4	4	4	4	4	4	4	4	4	4	4	4	4	4	4	4	4	4
269	2	19	2	3342	1	1		1	2	1	1	1	3	1	1	4	4	4	4	4	4	4	4	4	4	4	4	4	4	4	4	4	4	4	4	4	4	4	4	4	4	4	4	4	4	4	4	4	4
237	2	19	2	6781	2	1		2	1	2	2	1	3	1	1	3	3	5	3	3	3	3	3	3	5	3	3	4	3	4	3	3	3	4	4	4	4	4	4	4	4	5	7	1	5	2	4	4	5
196	2	18	2	2612	2	1		2	2	2	2	1	3	1	1	4	4	4	1	1	1	1	1	1	4	1	1	1	1	1	1	1	1	4	4	1	4	4	4	4	4	4	4	1	1	1	4	5	4
190	2	19	2	6627	2	1		2	2	2	2	1	3	1	1	4	4	4	4	4	4	4	4	4	4	4	4	4	4	4	4	4	4	4	4	4	4	4	4	4	4	4	4	1	1	1	1	1	1
254	2	19	1	9290	2	1		2	1	2	2	1	3	1	1	4	4	4	4	4	4	4	4	4	4	4	4	4	4	4	4	4	4	4	4	4	4	4	4	4	4	4	4	4	4	4	4	4	4
321	2	19	2	4218	2	1		2	2	2	2	1	3	1	1	4	4	4	4	4	4	4	4	4	4	2	2	5	6	6	1	6	6	5	6	3	5	6	5	7	5	7	7	5	7	6	6	6	6
257	1	18	1	0375	2	2	1552	2	2	2	2	3	3	1	1	4	4	4	4	4	4	4	4	4	4	4	4	4	4	4	4	4	4	4	4	4	4	4	4	4	4	4	4	4	4	4	4	4	4
257	1	18	2	7024	2	1		1	1	2	2	1	3	1	1	4	4	4	4	4	4	4	4	4	4	4	4	4	4	4	4	4	4	4	4	4	4	4	4	4	4	4	4	4	4	4	4	4	4
199	1	20	2	6933	2	1		1	1	1	2	1	3	1	1	7	1	1	1	1	1	1	1	1	1	1	1	1	4	1	1	1	1	5	6	3	4	1	1	1	1	1	7	1	4	4	4	4	6
309	1	18	2	9044	2	1		1	2	1	2	1	3	1	1	5	5	5	1	5	5	5	5	5	5	5	5	5	5	5	5	5	5	5	5	5	5	5	5	5	5	5	5	5	5	5	5	5	5
249	1	18	1	2157	2	2	8552	1	1	1	2	1	3	1	1	2	5	7	6	2	6	1	6	1	7	2	3	2	4	5	4	2	6	4	4	4	4	4	4	4	4	4	4	4	4	4	4	4	4
282	1	18	2	8530	2	1		2	1	2	2	1	3	1	1	4	4	4	4	4	4	4	4	4	4	4	4	4	4	4	4	4	4	4	4	4	4	4	4	4	4	4	4	5	4	4	4	5	7
197	2	19	2	8198	2	1		2	1	2	1	1	3	1	1	4	1	5	1	1	1	3	4	4	3	3	3	4	1	3	3	3	3	5	3	4	4	4	2	5	5	4	4	1	4	4	4	2	5
262	1	18	2	2584	2	1		2	2	2	1	1	3	1	1	5	4	4	5	5	4	2	7	3	4	4	4	5	5	5	3	3	7	4	4	5	1	4	6	5	5	5	5	5	4	4	4	4	4
255	1	19	2	0583	2	1		2	1	2	1	3	3	1	1	4	4	7	4	4	4	4	4	4	4	4	4	4	4	4	4	4	4	4	4	4	4	4	4	4	4	4	4	4	4	4	4	4	4
245	2	18	2	0222	2	1		2	1	2	2	1	3	1	1	2	1	5	2	2	2	2	1	6	7	3	1	2	5	5	2	2	5	5	6	3	7	4	5	4	4	6	7	4	4	4	4	4	4
265	2	19	2	3342	2	1		2	2	2	2	1	3	1	1	4	4	4	4	4	4	4	4	4	4	4	4	4	4	4	4	4	4	4	4	4	4	4	4	4	4	4	4	4	4	4	4	4	4
86	2	18	2	9506	2	1		2	2	2	2	1	3	1	1	1	1	1	1	1	1	1	1	1	1	1	1	1	1	1	1	1	1	1	1	1	1	1	1	1	1	1	1	1	1	1	1	1	1
152	2	18	2	9117	2	1		2	1	2	2	1	3	1	1	4	2	4	2	3	3	3	2	3	2	2	2	2	2	2	2	2	2	2	2	2	2	2	2	2	2	2	2	2	2	2	2	2	2
266	2	18	1	9716	2	2	1982	2	1	1	2	3	3	1	1	2	4	5	4	4	5	3	6	1	6	3	4	4	7	7	4	3	6	6	7	1	4	2	6	6	2	7	7	2	6	4	2	5	6
254	2	18	1	6720	2	1		2	1	1	2	1	3	1	1	4	4	6	2	4	2	2	3	2	4	3	2	4	3	5	4	2	5	5	6	4	7	4	5	3	3	5	7	1	7	4	3	5	5
274	1	18	2	6036	2	1		2	1	2	2	1	3	1	1	1	7	7	7	1	7	1	7	7	7	4	4	4	6	7	4	3	5	4	4	4	4	4	4	4	4	4	4	4	4	4	4	4	4
313	2	19	1	8579	2	1		2	1	2	2	1	3	1	1	5	5	5	5	5	5	5	5	5	5	5	5	5	5	5	5	5	5	5	5	5	5	5	5	5	5	5	5	5	5	5	5	5	5
261	2	18	1	6895	2	2	4567	2	1	2	2	1	2	1	1	1	7	1	7	2	7	2	7	1	7	2	2	2	7	7	2	2	7	6	7	1	1	1	7	7	1	7	7	1	7	7	1	7	7
215	2	19	2	1910	2	1		2	1	2	1	1	3	1	1	5	2	5	2	2	6	2	2	2	6	2	2	2	1	4	4	4	4	4	4	4	4	4	4	4	4	4	7	4	4	4	4	4	4
231	1	18	1	9826	2	2	0139	2	2	1	1	2	3	1	1	4	3	3	3	2	2	2	2	2	3	3	2	4	3	2	4	3	4	5	4	2	4	6	3	4	5	3	3	5	4	3	3	5	5
249	2	19	2	1075	1	1		1	2	2	1	1	3	1	1	4	4	4	4	4	4	4	4	4	4	4	4	4	4	4	4	4	4	4	4	4	4	4	4	4	4	4	4	4	4	4	4	4	4
436	1	18	2	0689	2	1		1	2	2	2	3	3	1	1	7	7	7	7	7	7	7	7	7	7	7	7	7	7	7	7	7	7	7	7	7	7	7	7	7	7	7	7	7	7	7	7	7	7
187	2	18	2	1138	2	1		2	2	2	2	1	3	1	1	1	1	1	1	1	1	7	1	1	7	1	1	6	7	7	1	1	7	6	4	1	7	4	1	1	1	7	7	1	1	1	4	7	6
222	2	19	2	8081	2	1		2	2	1	2	1	3	1	1	1	1	5	3	3	4	2	2	7	3	4	1	5	1	7	1	3	2	5	6	2	2	3	1	4	3	5	7	3	5	4	1	6	5
234	1	20	2	6967	2	1		1	1	2	2	1	3	1	1	4	1	5	4	4	4	2	2	2	4	4	4	4	1	3	3	3	3	4	4	4	4	4	4	4	4	4	4	4	4	4	4	4	4
252	2	18	2	1732	2	1		2	2	2	1	1	3	1	1	4	4	4	4	5	4	4	4	4	4	4	4	4	4	4	4	4	4	4	4	4	4	4	4	4	4	4	4	4	4	4	4	4	4
206	1	18	2	9182	2	1		2	1	2	2	1	3	1	1	5	2	5	5	3	5	3	5	2	2	4	2	4	2	3	3	3	4	5	5	3	5	5	2	3	4	3	4	3	3	3	5	4	3
244	2	19	2	0182	2	1		2	2	2	2	1	3	1	1	5	1	4	1	4	4	3	4	4	4	4	4	4	2	4	4	4	4	4	4	4	4	4	4	4	4	4	4	4	4	4	4	4	4
267	2	18	2	2607	2	1		2	1	2	2	1	3	1	1	4	4	4	4	4	4	4	4	4	4	4	4	4	4	4	4	4	4	4	4	4	4	4	4	4	4	4	7	4	4	4	4	4	4
255	2	19	2	6038	2	1		2	2	2	2	1	3	1	1	1	1	4	6	4	4	4	6	1	7	4	4	4	5	6	4	4	4	5	4	4	4	4	4	4	4	4	4	4	4	4	4	4	4
258	1	19	1	6773	2	1		2	1	1	1	1	3	1	1	3	5	6	5	3	5	2	5	2	5	3	5	3	2	5	3	3	5	5	5	3	5	3	5	3	5	5	7	4	4	5	3	5	5
193	2	18	2	2005	2	1		2	2	2	2	1	3	1	1	1	1	1	1	7	3	6	3	1	1	1	1	5	7	5	1	4	3	5	5	3	5	5	1	5	3	5	7	1	1	1	3	5	5
252	2	18	2	0057	2	1		2	1	1	1	1	3	1	1	4	4	4	4	4	4	4	4	4	4	4	4	4	4	4	4	4	4	4	4	4	4	4	4	4	4	4	4	4	4	4	4	4	4
266	1	18	1	1871	2	1		1	2	2	2	1	3	1	1	2	4	6	6	3	2	1	6	1	7	5	6	3	6	6	4	3	2	6	5	2	4	3	4	5	3	6	7	4	5	6	2	3	6
248	2	18	2	9273	2	1		2	2	2	2	1	3	1	1	4	5	4	4	4	4	4	5	4	6	4	3	4	4	4	4	3	5	2	4	4	3	4	3	4	3	3	7	3	3	5	4	5	4
267	2	18	2	2570	2	1		2	2	2	2	1	3	1	1	5	5	4	4	4	4	5	4	5	4	4	4	5	5	4	4	4	5	4	5	4	4	4	5	4	4	5	5	4	4	5	3	5	4
252	2	18	2	8396	2	1		2	2	1	2	1	3	1	1	4	4	4	4	4	4	4	4	4	4	4	4	4	4	4	4	4	4	3	4	4	4	7	4	4	4	4	4	4	4	4	4	4	4
251	2	18	2	6909	2	1		2	2	2	2	1	3	1	1	5	4	3	4	4	4	4	3	3	4	4	4	4	4	4	4	4	4	4	5	4	4	5	5	3	4	4	5	4	3	3	4	4	4
277	2	18	1	3362	2	1		2	1	2	2	3	3	1	1	4	5	5	5	5	5	4	5	4	5	5	4	4	4	5	4	4	5	4	5	4	3	4	5	4	4	5	7	4	4	4	3	5	5
258	2	18	2	5890	2	1		2	2	2	2	1	3	1	1	4	4	6	4	4	4	4	4	4	4	4	4	4	5	4	4	4	4	5	4	4	4	4	4	4	4	4	4	4	5	4	4	4	5
266	1	18	2	0625	2	1		2	2	2	2	1	3	1	1	4	4	4	4	5	4	5	5	4	4	4	3	5	5	4	3	5	4	3	4	5	4	4	4	3	4	4	7	4	4	4	4	4	3
264	2	18	1	3437	2	1		1	1	2	2	3	3	1	1	4	4	6	4	6	6	4	6	4	7	7	4	6	1	4	4	4	4	4	4	4	4	4	4	4	4	4	4	4	4	4	4	4	4
230	2	19	2	7478	2	1		2	1	1	1	1	3	1	1	4	2	4	4	4	4	4	4	4	4	4	4	4	4	4	4	4	4	4	4	4	4	4	4	4	4	4	4	4	4	4	4	4	4
235	2	19	2	0820	2	1		2	1	2	2	1	3	1	1	4	2	1	1	4	4	4	4	4	6	4	3	4	4	1	4	3	4	4	4	4	4	4	4	4	4	4	4	4	4	4	4	4	4
250	2	18	2	1027	2	1		2	1	1	2	1	3	1	1	4	4	5	4	4	4	4	4	4	4	4	4	4	4	4	4	4	4	4	4	4	4	4	4	4	4	4	4	4	4	4	4	4	4
260	1	20	2	6933	2	1		1	1	1	2	1	3	1	1	4	4	4	4	3	3	5	5	4	5	5	4	3	4	6	5	3	5	3	5	3	3	5	5	3	3	5	3	6	5	3	3	4	5
119	2	18	2	3295	2	1		2	1	2	1	2	3	1	1	3	2	1	1	1	1	1	1	1	4	1	1	1	1	1	1	5	1	4	1	1	7	5	1	1	1	1	7	1	1	1	1	1	4
240	2	18	2	9901	2	1		2	1	2	2	1	3	1	1	4	3	4	3	4	4	4	4	4	4	4	3	5	4	4	3	5	4	4	4	4	4	4	4	4	4	4	7	4	4	4	4	4	4
271	1	18	1	7608	2	1		2	2	1	1	2	3	1	1	3	5	6	6	3	5	3	6	3	6	4	5	5	3	5	5	3	5	4	5	4	4	4	5	4	4	5	6	3	5	5	4	4	5
220	2	18	1	4863	1	2	0381	2	1	2	2	1	3	1	1	4	4	4	4	4	4	4	4	4	6	1	1	6	4	6	1	4	6	4	6	4	4	4	6	2	4	5	7	1	1	6	1	6	6
153	2	19	1	4237	2	1		2	2	2	2	1	3	1	1	4	4	4	1	4	4	4	4	4	4	4	1	3	1	3	1	3	1	4	1	1	1	2	2	2	3	3	7	1	1	1	2	1	2
273	2	17	1	4870	2	2	0000	2	1	1	1	3	3	1	1	2	5	7	3	3	5	2	5	2	7	2	2	2	6	6	2	2	3	7	7	2	2	2	6	3	4	5	7	4	7	7	2	7	7
244	2	19	1	2959	2	1		2	2	2	2	1	2	1	1	2	6	6	2	2	7	2	1	2	4	4	4	4	4	4	4	4	4	4	4	4	4	4	4	4	4	4	4	4	7	4	4	2	4
260	2	18	1	5207	2	1		2	1	2	2	3	3	1	1	5	7	4	6	6	5	5	7	3	4	3	3	4	2	5	1	4	3	4	4	4	4	4	4	4	4	4	4	4	4	4	4	4	4
198	1	20	1	1992	1	2	4320	2	2	2	2	1	3	1	1	1	1	7	1	1	1	1	1	1	4	1	1	1	1	7	1	1	7	7	4	1	1	1	1	7	1	4	4	1	4	4	1	4	7
261	2	19	2	4649	2	1		1	1	1	1	1	6	1	2	6	6	1	6	6	5	5	5	5	4	4	4	4	4	4	4	4	4	4	4	4	4	4	4	4	4	4	4	4	4	4	4	4	4
84	2	18	2	9506	2	1		2	2	2	2	1	3	1	1	1	1	1	1	1	1	1	1	1	1	1	1	1	1	1	1	1	1	1	1	1	1	1	1	1	1	1	1	1	1	1	1	1	1
256	2	19	2	6038	2	1		2	2	2	2	1	3	1	1	4	4	4	4	4	4	4	4	4	4	4	4	4	4	4	4	4	4	4	4	4	4	4	4	4	4	4	7	4	4	4	4	4	4
184	2	18	2	9117	2	1		2	1	2	2	1	3	1	1	3	3	3	3	3	3	3	3	3	3	3	3	3	3	3	3	3	2	3	3	3	3	3	3	2	2	2	3	3	3	3	3	3	3
253	1	18	2	9711	2	1		2	1	2	2	1	3	1	1	4	5	6	4	4	4	4	4	1	7	4	4	2	3	5	4	1	3	4	7	3	4	3	5	4	4	4	7	4	4	4	2	6	6
277	1	18	1	2102	2	1		2	2	1	1	1	3	1	1	5	5	6	5	4	5	3	6	3	6	3	3	5	5	5	3	3	3	5	5	4	3	3	5	5	4	5	7	4	4	6	3	5	5
286	1	18	2	6513	2	1		2	2	2	2	1	3	1	1	4	7	7	7	5	7	5	7	2	7	7	7	5	7	7	7	3	2	1	7	4	1	3	3	4	1	4	7	6	6	6	7	2	2
263	2	19	2	8902	2	2	8888	2	2	2	2	1	3	1	1	4	5	5	5	5	5	5	5	3	5	5	5	5	5	5	5	5	5	5	5	5	3	3	5	3	3	5	7	2	5	5	5	5	5
239	2	18	2	1114	2	1		2	2	2	2	1	3	1	1	4	1	2	1	4	4	4	4	4	4	4	4	4	4	4	4	4	4	4	4	4	4	4	4	4	4	4	4	4	4	4	4	4	4
167	1	18	1	1303	2	2	4558	2	2	2	2	1	3	1	1	1	1	7	1	1	1	1	1	1	5	1	1	1	1	4	1	1	1	7	7	1	7	1	1	1	1	1	7	1	1	1	1	1	1
246	2	18	1	4673	2	2	0505	2	2	2	2	3	3	1	1	4	4	4	4	4	4	4	4	4	4	4	4	4	4	4	4	4	4	4	4	4	4	4	4	4	4	4	4	4	4	4	4	4	4
251	2	18	2	1732	2	1		2	2	2	1	1	3	1	1	4	4	4	4	4	4	4	4	4	4	4	4	4	4	4	4	4	4	4	4	4	4	4	4	4	4	4	4	4	4	4	4	4	4
258	1	18	2	5383	2	2	8980	2	1	2	2	1	3	1	1	2	1	7	1	1	1	1	1	1	7	6	6	3	2	7	1	1	2	7	7	1	2	3	5	7	2	7	7	1	7	5	6	6	6
306	1	18	2	1039	2	1		2	1	2	2	1	3	1	1	4	7	4	7	5	5	6	6	7	6	6	4	6	7	7	4	6	7	4	4	7	1	5	5	5	5	5	7	5	4	4	4	5	5
247	1	18	1	5982	2	1		2	2	1	2	3	3	1	1	4	2	7	4	4	5	2	2	2	4	5	4	4	5	5	4	3	4	4	5	4	4	3	5	4	4	4	7	4	5	4	4	5	4
332	2	19	2	9176	2	1		2	1	1	1	1	3	1	1	7	7	7	7	7	7	7	7	5	7	7	1	7	7	4	4	4	1	2	7	4	7	7	7	6	7	7	7	1	1	1	4	7	7
267	2	18	1	2829	2	1		1	1	2	2	1	3	1	1	5	3	5	3	5	5	5	5	2	6	5	3	5	3	5	3	6	5	5	5	3	6	4	3	3	5	5	6	3	5	3	5	5	5
234	2	19	2	3629	2	1		1	2	2	2	3	3	1	1	3	1	3	4	5	4	5	4	5	5	3	4	5	3	3	3	5	4	3	3	5	5	5	3	3	3	3	7	3	4	3	5	3	4
277	1	18	1	5075	2	1		1	2	1	2	1	3	1	1	1	7	7	7	1	6	1	6	1	7	5	4	3	2	6	2	3	7	6	5	2	3	2	3	2	3	5	7	4	5	4	2	4	3
228	1	18	1	3778	2	1		1	1	2	2	1	3	1	1	3	2	4	4	2	2	2	2	2	5	3	3	3	3	6	3	3	3	4	5	3	5	3	4	3	3	5	7	3	4	3	3	4	4
205	1	18	1	6330	1	2	0565	2	2	1	2	3	3	1	1	4	1	1	1	1	1	1	1	1	1	1	1	1	1	1	1	1	1	5	3	4	5	3	4	4	5	3	5	4	2	5	5	3	5
152	2	19	2	8781	2	2	0000	2	2	1	2	1	3	1	1	4	1	1	1	1	1	7	1	1	1	1	1	7	7	7	7	7	7	1	1	7	1	7	1	1	1	1	7	1	1	1	1	1	1
285	1	18	1	6885	2	2	6722	2	2	1	2	2	3	1	1	4	6	7	6	5	4	2	6	1	7	2	2	1	4	5	1	4	6	6	7	2	2	2	4	6	5	7	7	4	7	6	2	6	6
201	2	18	2	0294	2	1		2	2	2	2	1	3	1	1	4	1	5	1	4	1	4	1	1	7	1	1	1	5	5	2	1	1	5	5	1	7	1	6	2	2	5	7	1	1	1	7	1	4
269	1	19	2	7415	2	1		2	2	1	2	1	3	1	1	4	4	5	3	5	5	4	4	5	4	5	5	5	4	5	4	3	2	5	4	5	5	5	3	3	4	5	6	4	5	5	3	5	6
113	2	17	2	8709	2	1		2	2	2	2	1	3	1	1	1	1	1	1	1	1	1	1	1	1	1	1	1	1	1	1	1	1	1	1	1	1	1	1	1	1	1	1	1	1	1	1	1	1
253	2	18	2	1027	2	1		2	1	1	2	1	3	1	1	4	4	4	4	4	4	4	4	4	4	4	4	4	4	4	4	4	4	4	4	4	4	4	4	4	4	4	7	4	4	4	4	4	4
255	2	17	2	5256	2	1		2	2	2	2	1	1	1	1	4	4	4	4	4	4	4	4	4	5	4	3	4	5	4	3	4	4	3	4	4	4	4	4	4	4	4	4	4	4	4	4	4	4
255	2	18	2	3709	2	1		2	2	1	1	2	3	1	1	4	4	4	4	4	4	4	4	4	4	4	4	4	4	4	4	4	4	4	4	4	4	4	4	4	4	4	4	4	4	4	4	4	4
246	1	18	2	6513	2	1		2	2	2	2	1	3	1	1	4	4	4	4	4	4	4	4	4	4	4	4	4	4	4	4	4	4	4	4	4	4	4	4	4	4	4	4	4	4	4	4	4	4
259	1	18	1	1167	2	1		2	1	2	2	1	3	1	1	4	4	3	3	5	5	4	5	2	5	5	3	5	7	5	5	5	5	4	4	5	4	3	5	3	2	3	7	1	3	2	4	3	1
225	1	20	1	2235	2	1		2	2	1	1	1	3	1	1	3	3	5	3	3	4	3	3	1	4	2	2	2	2	4	3	2	2	5	5	3	3	3	4	4	3	4	7	3	5	3	3	4	4
253	2	19	2	1937	2	1		2	1	2	1	1	2	1	1	4	4	4	4	4	4	4	4	4	4	4	4	4	4	4	4	4	4	4	4	4	4	4	4	4	4	4	4	4	4	4	4	4	4
248	2	18	2	1207	2	2	9398	2	2	2	2	1	3	1	1	4	5	4	4	4	4	4	4	5	4	4	4	4	4	4	4	4	4	4	4	4	4	4	4	4	4	4	4	4	4	4	4	4	4
280	1	19	1	2996	2	1		2	2	2	1	1	3	1	1	4	5	6	5	5	6	2	6	4	6	5	4	5	5	6	4	2	6	4	6	2	5	2	5	2	4	5	7	5	6	5	2	5	5
255	2	18	2	1732	2	1		2	2	2	1	1	3	1	1	4	4	4	4	4	4	4	4	4	4	4	4	4	4	4	4	4	4	4	4	4	4	4	4	4	4	4	7	4	4	4	4	4	4
236	2	18	1	1259	1	2	7491	2	2	2	2	1	3	1	1	7	1	7	1	1	1	1	1	7	6	4	5	4	6	5	4	4	5	1	5	2	3	3	3	3	4	4	4	4	4	4	3	4	4
174	2	18	2	3578	2	1		2	1	2	2	1	3	1	1	4	1	7	4	1	1	1	1	1	7	1	1	1	4	5	1	1	1	4	5	1	5	1	1	4	1	5	7	1	4	1	4	1	5
309	1	18	2	9044	2	1		2	2	1	2	1	3	1	1	5	5	5	5	5	5	5	5	5	5	5	5	5	5	5	5	5	5	5	5	5	5	5	5	5	5	5	5	5	5	5	5	5	5
241	2	19	1	9806	2	1		2	2	2	2	1	3	1	1	3	4	5	4	4	4	4	4	2	5	3	2	4	2	5	4	4	4	5	4	4	6	4	3	4	4	4	7	2	3	2	4	4	4
238	2	18	1	9531	2	1		1	1	2	2	1	3	1	1	3	3	4	2	4	4	4	3	2	5	4	2	3	5	5	2	2	4	5	5	3	5	4	5	3	3	5	7	2	5	5	3	5	4
226	2	19	2	8081	2	1		2	2	1	2	1	3	1	1	1	1	7	2	2	1	2	1	7	1	1	1	6	1	7	1	1	3	5	6	3	7	4	1	4	1	7	7	2	6	4	4	6	6
224	1	20	2	3223	2	1		1	1	2	2	1	3	1	1	4	2	6	2	2	2	2	2	2	5	2	2	2	2	6	2	2	2	6	5	4	6	3	3	6	2	6	7	2	4	2	3	4	4
287	1	18	1	1871	2	1		1	2	2	2	1	3	1	1	2	5	7	6	3	4	2	6	1	7	3	2	7	7	6	2	3	3	7	6	2	5	2	4	6	2	6	7	4	7	5	2	5	7
276	1	19	1	5958	2	2	9738	1	2	1	2	3	3	1	1	3	5	7	5	3	5	1	5	6	6	6	4	5	4	4	3	2	6	6	6	3	4	3	4	4	2	3	7	4	4	4	3	5	6
258	2	18	2	1132	2	1		2	2	2	2	1	3	1	1	3	5	6	3	3	4	3	3	5	6	4	3	6	4	5	3	4	3	5	5	3	5	4	5	3	4	5	7	1	3	3	4	5	5
121	2	18	2	3445	2	1		2	2	2	2	1	3	1	1	4	2	4	4	4	4	4	1	1	2	2	1	1	4	1	1	1	1	1	1	1	1	1	1	1	1	1	7	1	1	1	1	1	4
246	2	18	2	1114	2	1		2	2	2	2	1	3	1	1	4	4	4	4	4	4	4	4	4	4	4	4	4	4	4	4	4	4	4	4	4	4	4	4	4	4	4	4	4	4	4	4	4	4
269	1	18	1	8711	2	1		2	1	2	2	2	3	1	1	4	4	4	4	4	4	4	4	4	4	4	4	4	4	4	4	4	4	4	4	4	4	4	4	4	4	4	4	4	4	4	4	4	4
264	2	18	2	1217	2	1		2	2	2	2	1	3	1	1	5	5	5	5	3	5	3	5	3	6	6	4	5	5	3	4	3	5	4	5	3	4	3	5	3	4	5	7	1	5	6	3	5	4
221	1	18	1	8854	2	2	8824	2	1	1	1	1	3	1	1	3	3	3	3	3	3	3	3	3	4	3	3	3	3	4	3	3	3	3	3	3	5	3	3	5	3	3	7	3	3	3	3	3	3
281	1	19	2	0809	2	1		1	1	2	2	1	1	1	1	4	4	4	4	4	4	4	4	4	4	4	4	4	4	4	4	4	4	4	4	4	4	4	4	4	4	4	4	4	4	4	4	4	4
279	2	17	1	4870	2	2	0000	2	1	1	1	3	3	1	1	3	3	7	3	3	6	1	6	2	7	1	1	1	5	7	1	1	5	7	7	1	6	1	6	6	2	7	7	3	7	6	2	7	7
247	2	18	2	6909	2	1		2	2	2	2	1	3	1	1	4	4	4	4	4	4	4	4	4	4	4	4	4	4	4	4	4	4	4	4	4	4	4	4	4	4	4	4	4	4	4	4	4	4
253	2	18	2	2570	2	1		2	2	2	2	1	3	1	1	4	4	4	4	4	4	4	4	4	4	4	4	4	4	4	4	4	4	4	4	4	4	4	4	4	4	4	5	4	4	4	4	4	4
227	1	18	1	1871	2	1		1	2	2	2	1	3	1	1	4	4	4	4	4	4	4	4	4	4	4	4	4	4	4	4	4	4	4	4	4	4	4	4	4	4	4	4	4	4	4	4	4	4
232	2	18	2	8869	2	1		2	2	2	1	1	3	1	1	1	1	1	1	1	1	1	1	1	7	1	1	1	5	7	1	1	4	7	7	1	7	1	5	7	1	7	7	1	7	7	7	4	6
257	2	17	2	5256	2	1		2	2	2	2	1	1	1	1	4	4	4	4	4	4	4	4	4	4	4	4	4	4	4	4	5	4	4	4	4	4	4	4	4	4	4	4	4	4	4	4	4	4
232	2	19	1	7660	2	1		2	1	1	1	1	3	1	1	6	2	7	2	6	2	6	3	2	4	6	2	5	2	1	2	1	6	5	4	6	5	5	3	1	2	4	7	4	2	4	5	4	3
237	1	18	2	5909	2	1		2	2	2	2	1	3	1	1	3	3	4	3	4	4	3	4	4	4	4	4	4	5	4	4	3	4	4	5	3	4	4	4	3	3	4	7	4	4	4	4	3	4
251	2	18	1	5221	2	2	2807	2	1	1	1	3	3	1	1	4	7	6	7	4	7	2	7	3	7	3	6	4	6	3	1	7	7	4	4	4	4	4	4	4	4	4	4	4	4	4	4	4	4
266	2	19	1	2393	2	1		2	1	2	2	1	3	1	1	1	5	6	4	5	5	5	5	5	6	4	1	6	4	6	1	4	7	6	6	3	5	4	6	5	3	6	7	1	6	5	3	4	5
108	2	19	2	8781	2	1		2	2	2	2	1	3	1	1	1	2	2	2	2	3	2	2	2	2	2	2	2	2	2	1	1	1	1	1	1	1	2	3	1	1	1	1	3	1	1	2	2	2
232	1	18	1	5891	1	2	0136	1	2	1	1	1	3	1	1	6	5	3	3	4	4	4	3	3	4	4	3	3	4	2	3	3	4	5	4	3	3	4	3	3	3	5	5	4	3	3	3	4	4
70	1	21	2	6063	2	1		2	2	1	2	1	1	1	1	1	1	4	1	1	1	1	1	1	1	1	1	1	1	1	1	1	1	1	1	1	1	1	1	1	1	1	1	1	1	1	1	1	1
234	2	21	1	0806	2	2	3092	2	2	1	2	3	3	1	1	2	3	5	4	3	5	2	3	2	5	3	2	4	4	4	4	4	4	4	4	4	4	4	3	3	4	4	7	4	2	3	4	4	3
256	1	19	1	5958	2	2	9738	1	2	1	2	3	3	1	1	4	4	4	4	4	4	4	4	4	4	4	4	4	4	4	4	4	4	4	4	4	4	4	4	4	4	4	7	4	4	4	4	4	4
67	1	20	2	1494	2	1		2	2	2	2	1	3	1	1	1	1	1	1	1	1	1	1	1	1	1	1	1	1	1	1	1	1	1	1	1	1	1	1	1	1	1	1	1	1	1	1	1	1
229	2	27	1	5994	2	3	4216	2	2	2	2	1	6	1	9	1	1	7	1	2	1	1	2	1	7	1	1	1	2	7	1	3	1	7	7	1	6	2	6	6	1	7	7	1	7	5	1	5	7
246	2	18	2	1207	2	2	9398	2	2	2	2	1	3	1	1	4	4	4	4	4	4	4	4	4	4	4	4	4	4	4	4	4	4	4	4	4	4	4	4	4	4	4	4	4	4	4	4	4	4
250	2	17	2	7165	2	1		2	1	2	2	1	3	1	1	4	4	4	4	4	4	4	4	4	4	4	4	4	4	4	4	4	4	4	4	4	4	4	4	4	4	4	4	4	4	4	4	4	4
246	1	20	2	6967	2	1		1	1	2	2	1	3	1	1	4	4	4	4	4	4	4	4	4	4	4	4	4	4	4	4	4	4	4	4	4	4	4	4	4	4	4	4	4	4	4	4	4	4
237	2	18	2	2355	2	1		2	2	2	2	1	3	1	1	2	2	6	2	2	2	2	2	2	6	2	4	5	4	6	2	4	5	5	5	2	7	3	5	5	1	6	7	1	6	5	2	5	6
276	2	19	1	9318	2	1		2	1	1	1	1	3	1	1	6	5	4	4	3	5	5	4	6	6	6	5	5	3	3	3	5	7	4	6	5	4	5	6	4	3	5	7	1	3	5	3	6	6
253	2	21	2	2153	2	1		2	2	2	2	1	3	1	1	4	4	4	4	4	4	4	4	4	4	4	4	4	4	4	4	4	4	4	4	4	4	4	4	4	4	4	4	4	4	4	4	4	4
256	1	18	1	2619	2	1		2	1	1	2	1	3	1	1	4	4	4	6	4	4	4	4	4	5	4	4	4	5	5	4	4	5	4	3	3	4	4	5	4	4	4	4	4	4	4	4	4	4
257	1	18	1	8888	1	2	9999	2	1	2	2	1	3	1	1	4	4	4	4	4	4	4	4	4	4	4	4	4	4	4	4	4	4	4	4	4	4	4	4	4	4	4	4	4	4	4	4	4	4
237	2	18	2	9186	2	1		2	1	2	2	1	3	1	1	3	4	4	4	3	4	3	4	4	4	3	2	3	4	4	3	4	4	4	4	3	4	4	4	4	4	5	7	4	4	4	4	4	4
248	1	18	2	7403	2	1		2	2	1	2	1	3	1	1	4	4	4	4	4	4	4	4	4	4	4	4	4	4	4	4	4	4	4	4	4	4	4	4	4	4	4	4	4	4	4	4	4	4
146	2	18	2	5869	2	1		2	2	1	1	1	3	1	1	1	1	1	1	1	1	1	1	1	1	1	1	1	1	1	1	1	1	7	1	1	1	1	1	1	1	1	1	1	1	1	1	1	1
67	2	18	2	9678	2	1		2	1	2	2	1	3	1	1	1	1	1	1	1	1	1	1	1	1	1	1	1	1	1	1	1	1	1	1	1	1	1	1	1	1	1	1	1	1	1	1	1	1
202	1	19	1	5187	2	2	0000	1	1	2	2	1	3	1	1	1	1	1	1	1	1	1	1	7	7	1	7	7	1	7	1	1	1	7	7	1	1	1	1	7	1	1	7	1	1	1	1	1	1
255	2	19	2	5604	2	1		2	1	2	2	1	3	1	1	4	4	4	4	4	4	4	4	4	4	4	4	4	4	4	4	4	4	4	4	4	4	4	4	4	4	4	4	4	4	4	4	4	4
223	2	18	2	4937	2	1		2	1	2	2	1	3	1	1	4	1	6	1	3	2	2	2	2	6	2	2	2	2	6	2	2	2	6	6	2	6	6	2	2	2	6	7	2	6	2	2	6	6
254	2	21	1	08066	2	2	3092	2	2	1	2	3	3	1	1	4	4	4	4	4	4	4	4	4	4	4	4	4	4	4	4	4	4	4	4	4	4	4	4	4	4	4	4	4	4	4	4	4	4
213	2	19	1	5586	2	1		2	1	1	2	1	3	1	1	7	3	5	3	2	3	1	2	6	5	3	1	2	4	3	1	4	4	4	6	7	7	4	5	2	2	2	1	1	2	6	2	6	5
249	2	19	2	2063	2	1		2	1	2	2	1	3	1	1	4	3	4	4	4	4	4	4	4	4	4	2	4	4	4	4	4	4	4	4	4	4	4	4	4	4	4	4	4	4	4	4	4	4
253	1	18	2	7668	2	1		2	2	2	2	1	3	1	1	4	4	4	4	4	4	4	4	4	4	4	4	4	4	4	4	4	4	4	4	4	4	4	4	4	4	4	4	4	4	4	4	4	4
259	2	21	2	2153	2	1		2	2	2	2	1	3	1	1	4	4	4	4	4	4	4	4	4	4	4	4	4	4	4	4	4	4	4	4	4	4	4	4	4	4	4	4	4	4	4	4	4	4
211	1	18	1	7897	2	2	1594	1	2	2	2	1	3	1	1	2	2	6	2	2	2	2	2	2	4	2	2	2	2	6	2	2	2	6	3	2	6	2	2	3	2	6	7	2	6	2	2	2	6
235	2	18	1	1270	2	2	5953	2	2	2	2	3	3	1	1	4	6	5	2	4	4	3	4	2	6	2	2	3	6	2	2	3	5	5	5	3	4	3	6	3	4	3	7	4	6	5	2	6	6
208	1	19	1	3809	2	2	9169	2	2	2	2	1	3	1	1	1	1	7	1	1	1	1	3	1	5	1	1	1	1	7	1	1	3	7	7	1	6	3	3	3	1	7	7	1	1	1	1	3	5
289	1	18	1	2087	2	1		1	1	2	2	2	3	1	1	1	1	2	1	7	7	7	7	1	7	7	1	7	5	4	1	2	7	4	7	3	1	6	7	7	7	7	7	1	1	6	1	7	5
203	2	18	2	5627	2	1		2	1	2	2	3	3	1	1	1	2	1	1	1	2	1	1	1	1	1	1	1	1	2	2	2	1	4	4	4	4	4	4	4	4	4	4	4	4	4	4	4	4
259	2	19	1	0564	2	1		2	2	2	2	1	3	1	1	4	4	4	4	4	4	4	4	4	4	4	4	4	4	4	4	4	4	4	4	4	4	4	4	4	4	4	4	4	4	4	4	4	4
221	1	19	1	0132	2	1		2	1	1	1	1	3	1	1	5	1	5	1	1	2	1	1	5	5	4	3	3	1	1	3	5	2	5	5	5	5	4	4	1	5	4	4	1	4	4	3	4	3
279	2	18	2	1686	2	1		2	1	2	2	1	1	1	1	4	5	4	6	5	6	4	5	6	6	5	5	4	4	4	4	5	6	5	4	4	6	5	5	3	4	4	4	4	4	4	4	5	6
249	2	18	1	4320	1	2	1992	2	2	2	2	2	3	1	1	1	1	7	7	1	4	1	1	1	1	1	1	1	4	7	1	1	7	7	7	1	4	1	7	7	1	7	7	1	7	7	1	7	7
245	1	18	1	8854	2	2	5542	2	1	1	1	1	3	1	1	4	4	4	4	4	4	4	4	4	4	4	4	4	4	4	4	4	4	5	5	3	5	3	3	3	3	4	7	3	3	3	3	3	5
264	2	19	1	9690	2	2	8712	1	1	2	2	1	3	1	1	3	6	5	5	4	6	5	6	3	6	5	5	5	5	4	4	3	6	5	6	2	2	3	5	3	4	5	6	2	3	5	4	5	4
273	2	21	2	2153	2	1		2	2	2	2	1	3	1	1	5	5	5	5	5	5	5	5	5	5	5	5	5	5	5	6	6	5	4	4	4	4	4	4	4	4	4	4	4	4	4	4	4	4
294	1	18	1	9818	2	1		1	1	2	2	3	3	1	1	2	7	7	7	5	7	4	7	1	7	5	5	6	7	7	5	3	7	7	7	2	1	4	5	5	6	6	7	4	4	4	4	4	4
255	1	18	1	7608	2	1		2	2	1	1	2	3	1	1	4	4	4	4	4	4	4	4	4	4	4	4	4	4	4	4	4	4	4	4	4	4	4	4	4	4	4	4	4	4	4	4	4	4
253	2	19	2	6056	2	1		2	1	2	2	1	3	1	1	4	4	4	4	4	4	4	4	4	4	4	4	4	4	4	4	4	4	4	4	4	4	4	4	4	4	4	7	4	4	4	4	4	4
218	2	18	2	3932	2	1		2	1	2	2	1	3	1	1	4	2	7	1	1	1	1	1	1	7	1	1	1	1	7	1	1	1	7	7	1	4	4	4	5	2	7	7	1	4	1	1	6	7
252	2	18	2	2762	2	1		2	2	2	2	1	3	1	1	4	4	3	3	4	4	4	4	3	4	3	3	4	4	4	4	3	4	4	4	3	4	4	4	4	3	5	7	4	4	4	3	4	4
226	1	19	1	5800	2	1		1	2	2	1	3	3	1	1	1	1	5	6	1	1	1	3	1	6	6	6	6	1	4	5	1	1	5	1	1	6	1	2	1	4	4	7	1	6	1	1	6	4
246	1	20	1	0387	2	2	000	2	2	2	2	1	3	1	1	4	4	4	4	4	4	4	4	4	4	4	4	4	4	4	4	4	4	4	4	4	4	4	4	4	4	4	4	4	4	4	4	4	4
168	1	19	2	9586	2	1		2	1	2	2	1	3	1	1	1	1	1	2	3	4	3	5	6	2	3	1	1	5	4	4	4	3	1	1	1	1	5	1	4	1	1	1	1	2	1	5	4	5
253	2	18	2	1686	2	1		2	1	2	2	1	1	1	1	4	4	4	4	4	4	4	4	4	4	4	4	4	4	4	4	4	4	4	4	4	4	4	4	4	4	4	4	4	4	4	4	4	4
257	1	18	1	9232	2	1		1	2	2	2	1	2	1	1	4	4	4	4	4	4	4	4	4	4	4	4	4	4	4	4	4	4	4	4	4	4	4	4	4	4	4	4	4	4	4	4	4	4
245	2	18	2	3607	2	1		2	1	2	2	2	3	1	1	1	1	7	1	4	4	4	1	1	4	4	4	4	4	4	4	4	4	4	4	4	4	4	4	4	4	4	4	4	4	4	4	4	4
252	1	18	2	3255	2	1		2	2	1	2	1	3	1	1	4	4	4	4	4	4	4	4	4	4	4	4	4	4	4	4	4	4	4	4	4	4	4	4	4	4	4	4	4	4	4	4	4	4
257	1	18	2	6513	2	1		2	2	2	2	1	3	1	1	4	4	4	4	4	4	4	4	4	4	4	4	4	4	4	4	4	4	4	4	4	4	4	4	4	4	4	4	4	4	4	4	4	4
197	1	19	2	5905	1	1		1	2	2	1	1	3	1	1	4	4	1	4	4	3	3	3	3	3	3	3	3	3	3	3	3	3	3	3	3	3	3	3	3	3	3	4	4	3	3	3	3	3
242	1	18	2	9052	2	1		2	1	2	2	1	3	1	1	4	4	4	4	4	4	4	4	4	4	4	4	4	4	4	4	4	4	4	4	4	4	4	4	4	4	4	4	4	4	4	4	4	4
258	1	19	1	9750	2	1		2	2	2	2	1	3	1	1	3	3	7	3	2	4	2	1	1	7	3	1	1	2	7	1	1	1	7	7	1	6	1	6	7	1	7	7	1	7	6	1	6	7
226	2	17	2	2128	2	1		2	2	2	2	1	3	1	1	3	2	6	4	3	2	4	6	3	7	2	1	2	4	4	4	2	4	4	4	4	4	4	4	4	4	4	4	4	4	4	4	4	4
257	1	18	1	8840	2	1		1	1	2	1	1	3	1	1	4	4	4	4	4	4	4	4	4	4	4	4	4	4	4	4	4	4	4	4	4	4	4	4	4	4	4	4	4	4	4	4	4	4
259	2	19	2	0191	2	1		2	1	2	2	1	3	1	1	4	5	3	4	4	5	4	4	4	5	4	4	4	5	4	4	4	4	4	4	4	4	4	4	4	4	4	7	4	4	4	4	4	4
227	1	18	1	7509	2	1		2	1	2	2	1	3	1	1	5	1	5	1	1	5	1	4	1	5	1	1	1	1	5	1	1	2	7	5	4	2	1	5	1	4	7	7	5	3	4	3	5	5
258	2	18	2	9999	2	1		2	2	2	1	1	3	1	1	4	4	4	4	4	4	4	4	4	4	4	4	4	4	4	4	4	4	4	4	4	4	4	4	4	4	4	4	4	4	4	4	4	4
253	1	19	1	8336	2	1		2	2	2	2	1	3	1	1	1	1	7	1	1	1	1	1	1	7	1	1	1	7	7	1	1	7	7	7	1	7	1	7	7	1	7	7	1	1	7	7	1	7
258	1	20	2	1106	2	1		2	1	2	2	1	2	1	1	4	4	4	4	4	4	4	4	4	4	4	4	4	4	4	4	4	4	4	4	4	4	4	4	4	4	4	4	4	4	4	4	4	4
257	1	18	2	6513	2	1		2	2	2	2	1	3	1	1	4	4	4	4	4	4	4	4	4	4	4	4	4	4	4	4	4	4	4	4	4	4	4	4	4	4	4	4	4	4	4	4	4	4
250	2	18	2	1146	2	1		2	2	2	2	1	3	1	1	4	4	4	4	4	4	4	4	4	4	4	4	4	7	4	4	4	4	4	4	4	4	4	4	4	4	4	4	1	2	4	3	4	4
280	2	20	2	1624	2	1		2	2	2	2	2	3	1	1	4	4	7	4	4	7	4	4	1	7	7	7	7	4	7	7	7	7	4	7	7	4	6	1	4	4	4	4	3	3	3	3	3	3
315	2	20	2	6034	2	1		2	2	2	2	1	3	1	1	2	7	1	2	7	7	7	7	7	7	6	6	6	7	7	6	6	7	6	5	1	7	7	6	6	6	7	7	1	2	3	6	6	3
235	2	20	2	1184	2	1		2	2	2	2	1	3	1	1	1	1	3	3	3	2	4	3	5	3	4	3	2	4	3	6	4	3	3	4	4	4	4	4	4	4	4	4	4	4	4	4	4	4
70	2	18	1	8360	2	2	5662	2	2	2	2	1	2	1	1	2	1	2	1	1	1	1	1	1	1	1	2	1	1	1	1	1	1	1	1	1	1	1	1	1	1	1	1	1	1	1	1	1	1
240	2	19	2	3917	2	1		2	2	2	2	1	3	1	1	4	4	4	4	5	4	4	4	4	4	4	4	4	4	4	4	4	4	4	5	3	4	4	4	3	5	4	4	1	1	1	4	1	4
241	2	18	1	1270	2	2	5953	2	2	2	2	3	3	1	1	4	5	5	4	4	4	4	5	3	5	4	3	3	5	3	3	3	4	4	5	4	3	3	5	3	2	3	7	3	5	5	3	5	5
251	1	18	2	9052	2	1		2	1	2	2	1	3	1	1	4	4	4	4	4	4	4	4	4	4	4	4	4	4	4	4	4	4	3	3	3	3	4	4	4	4	4	1	4	4	4	4	4	4
257	1	18	2	6513	2	1		2	2	2	2	1	3	1	1	4	4	4	4	4	4	4	4	4	4	4	4	4	4	4	4	4	4	4	4	4	4	4	4	4	4	4	4	4	4	4	4	4	4
257	2	18	2	9998	1	1		2	2	1	2	1	3	1	1	4	4	4	4	4	4	4	4	4	4	4	4	4	4	4	4	4	4	4	4	4	4	4	4	4	4	4	4	4	4	4	4	4	4
259	2	18	2	8283	2	1		2	1	2	1	1	3	1	1	4	4	4	4	5	5	4	4	4	5	5	5	4	4	4	4	4	4	5	4	4	4	4	4	4	4	4	4	4	4	4	4	4	4
277	2	18	1	0130	2	1		2	1	2	1	1	3	1	1	2	5	5	6	5	6	3	5	3	6	5	5	3	5	2	5	5	6	5	5	3	2	5	6	2	6	6	7	3	3	5	4	5	3
277	1	18	1	1973	1	2	1213	2	1	2	2	1	3	1	1	4	1	1	1	4	1	1	1	1	7	7	6	4	7	7	5	2	7	7	7	4	4	4	6	6	4	4	4	1	4	5	5	6	6
239	1	18	1	0701	2	2	0000	2	2	1	2	1	3	1	1	1	1	7	6	1	1	1	1	1	6	3	1	4	2	7	1	1	7	7	7	1	1	3	2	4	1	7	4	1	1	1	1	1	7
278	2	18	1	8538	2	1		2	1	2	2	1	3	1	1	7	4	7	4	4	2	2	4	7	7	7	5	7	2	7	1	4	4	7	7	1	1	1	1	7	1	7	7	3	7	4	1	7	7
256	2	18	2	6221	2	1		2	2	2	2	1	3	1	1	2	3	7	3	5	5	6	2	6	5	5	3	6	3	3	3	5	4	3	4	4	4	4	4	4	4	4	4	4	4	4	4	4	4
282	2	20	2	9935	2	1		2	1	2	2	1	3	1	1	6	1	3	7	6	6	6	3	5	7	6	1	6	5	2	4	4	7	6	7	6	6	6	5	3	4	5	5	1	7	5	3	3	5
257	1	18	2	6513	2	1		2	2	2	2	1	3	1	1	4	4	4	4	4	4	4	4	4	4	4	4	4	4	4	4	4	4	4	4	4	4	4	4	4	4	4	4	4	4	4	4	4	4
209	1	18	1	8835	2	2	7358	2	2	2	2	1	2	1	1	1	1	7	1	1	1	1	1	1	5	1	1	1	1	7	1	1	1	7	6	1	1	1	1	7	1	7	7	1	7	1	1	6	7
244	2	18	2	2336	2	1		2	2	2	2	3	3	1	1	1	1	1	1	7	1	7	1	1	1	7	1	7	7	7	1	7	1	1	7	7	7	7	1	1	7	7	7	1	1	1	7	1	1
204	1	18	1	7897	2	2	1463	1	2	2	2	1	3	1	1	2	2	2	2	2	2	2	2	2	2	2	2	2	2	6	2	2	2	6	2	2	2	2	2	3	2	6	7	2	6	2	2	2	6
313	1	18	1	9984	2	1		1	2	2	2	1	3	1	1	2	7	7	7	1	7	1	7	1	7	6	6	5	6	6	5	3	5	7	7	3	4	2	6	5	5	6	7	3	5	6	2	6	7
256	2	19	1	2053	2	2	7838	2	1	2	1	1	2	1	1	3	5	5	5	4	3	4	3	4	5	4	2	5	3	5	3	4	4	4	4	4	4	4	4	4	4	4	4	4	4	4	4	4	4
262	2	18	1	1785	2	1		1	1	2	2	1	3	1	1	5	3	4	4	5	4	4	3	4	5	5	3	5	4	3	3	4	3	5	4	6	6	4	5	3	3	5	6	4	3	4	3	6	5
255	1	18	2	8165	2	2	1111	2	1	2	2	1	3	1	1	4	4	4	4	4	4	4	4	4	4	4	4	4	4	4	4	4	4	4	4	4	4	4	4	4	4	4	4	4	4	4	4	4	4
257	1	18	2	6513	2	1		2	2	2	2	1	3	1	1	4	4	4	4	4	4	4	4	4	4	4	4	4	4	4	4	4	4	4	4	4	4	4	4	4	4	4	4	4	4	4	4	4	4
239	2	18	2	2937	2	1		2	2	2	2	1	3	1	1	3	2	5	2	3	3	3	3	2	4	4	4	4	4	4	4	4	4	4	4	4	4	4	4	4	4	4	4	4	4	4	4	4	4
262	2	19	1	1213	1	2	1973	1	2	2	2	1	3	1	1	4	4	4	4	4	6	4	6	1	7	5	5	4	6	6	4	2	7	5	6	2	5	3	6	5	3	5	7	1	6	6	3	6	6
219	1	18	2	3972	2	1		1	1	1	1	1	3	1	1	4	2	4	2	2	2	2	2	2	2	2	2	2	2	5	2	4	5	5	3	5	5	3	5	3	3	4	7	2	4	4	3	2	4
184	2	19	2	5668	2	1		2	1	2	2	1	3	1	1	1	1	4	4	1	1	1	1	1	4	1	1	1	4	4	1	1	4	7	7	1	7	4	1	4	4	4	7	1	1	1	1	4	1
232	2	18	2	0159	2	1		2	1	2	2	1	3	1	1	4	3	4	3	3	4	4	4	1	5	4	2	4	4	4	1	4	4	4	4	4	4	4	4	4	4	4	4	4	4	4	4	4	4
206	1	18	1	1973	1	2	1213	2	1	2	2	1	3	1	1	6	1	1	1	4	1	1	1	1	1	1	4	4	1	1	1	1	1	4	4	4	4	4	4	4	4	4	4	4	4	4	4	4	4
278	1	21	2	6926	2	1		2	2	2	2	1	3	1	1	4	4	4	4	4	4	4	4	4	4	6	6	6	6	5	6	5	5	5	5	5	5	4	5	5	3	5	5	5	4	4	5	5	5
81	1	19	2	4816	2	1		2	2	2	2	1	3	1	1	1	1	1	1	1	1	1	1	1	1	1	1	1	1	1	1	1	1	1	1	1	1	1	1	1	1	1	1	1	1	1	1	1	1
254	1	18	2	1111	2	2	2222	2	1	2	2	1	3	1	1	4	4	4	4	4	4	4	4	4	4	4	4	4	4	4	4	4	4	4	4	4	4	4	4	4	4	4	4	4	4	4	4	4	4
207	1	19	2	2961	2	1		1	2	2	2	1	3	1	1	1	1	7	5	1	1	1	2	1	1	1	1	1	1	1	1	1	7	4	4	4	4	4	4	4	4	4	4	4	4	4	4	4	4
281	2	18	1	6769	2	2	3070	2	2	2	2	3	3	1	1	4	7	6	6	4	5	2	7	2	6	3	2	5	4	3	3	2	7	5	6	6	1	2	6	4	1	5	7	1	5	6	2	7	6
252	2	23	1	6666	1	1		2	1	2	2	1	3	1	1	4	4	4	4	4	4	4	4	4	4	4	4	4	4	4	4	4	4	4	4	4	4	4	4	4	4	4	4	4	4	4	4	4	4
257	1	18	2	6513	2	1		2	2	2	2	1	3	1	1	4	4	4	4	4	4	4	4	4	4	4	4	4	4	4	4	4	4	4	4	4	4	4	4	4	4	4	4	4	4	4	4	4	4
281	1	18	1	0701	2	2	0000	2	2	1	2	1	3	1	1	4	4	4	4	4	4	4	4	4	4	4	4	4	4	4	4	4	4	7	7	1	1	2	2	2	1	7	7	1	7	7	7	4	4
249	2	18	2	2937	2	1		2	2	2	2	1	3	1	1	4	4	4	4	4	4	4	4	4	4	4	4	4	4	4	4	4	4	4	4	4	4	4	4	4	4	4	4	4	4	4	4	4	4
268	2	18	1	1785	2	1		1	1	2	2	1	3	1	1	4	4	4	4	5	3	5	4	5	4	5	3	5	5	4	4	4	4	5	5	6	3	4	5	4	5	5	5	4	4	5	3	6	5
145	2	18	2	5668	2	1		2	1	2	2	1	3	1	1	1	1	4	1	1	1	1	1	1	1	1	1	1	1	1	1	1	1	4	4	1	7	1	1	1	1	1	7	1	1	1	1	1	1
81	1	19	2	4816	2	1		2	2	2	2	1	3	1	1	1	1	1	1	1	1	1	1	1	1	1	1	1	1	1	1	1	1	1	1	1	1	1	1	1	1	1	1	1	1	1	1	1	1
268	1	18	1	2494	1	2	4912	2	1	2	1	1	3	1	1	4	4	6	4	2	4	2	5	2	4	6	4	6	6	5	4	2	5	4	5	4	4	3	4	5	4	4	7	2	3	5	4	5	5
263	2	18	1	4912	2	1		1	1	2	2	1	3	1	1	4	5	5	3	4	5	4	4	3	5	5	5	5	6	5	4	4	5	4	5	3	4	4	3	4	3	5	7	3	4	4	4	5	4
244	2	19	2	1316	2	1		2	1	2	2	1	3	1	1	6	5	5	5	5	3	6	4	5	6	5	2	5	1	5	2	4	4	5	4	4	4	5	4	5	3	4	7	1	5	3	4	1	4
436	2	31415926	1	9999	1	3	8888	1	1	2	2	1	6	1	12	7	7	7	7	7	7	7	7	7	7	7	7	7	7	7	7	7	7	7	7	7	7	7	7	7	7	7	7	7	7	7	7	7	7
158	1	18	1	2926	2	1		2	2	2	2	1	3	1	1	2	2	2	2	2	2	2	2	2	2	2	2	2	2	2	2	2	2	2	2	2	2	2	2	2	2	2	2	2	2	2	2	2	2
248	2	18	2	2937	2	1		2	2	2	2	1	3	1	1	4	4	4	4	4	4	4	4	4	4	4	4	4	4	4	4	4	4	4	4	4	4	4	4	4	4	4	4	4	4	4	4	4	4
268	1	18	1	6522	2	2	0885	2	1	2	2	1	3	1	1	2	2	2	3	1	2	1	6	2	7	3	6	1	4	5	1	1	6	7	7	1	7	1	7	6	2	7	7	5	6	6	2	7	7
268	2	19	1	9131	2	1		2	2	2	2	1	3	1	1	3	5	4	3	4	5	5	4	4	5	4	3	4	5	3	2	3	4	4	5	4	4	4	5	5	5	4	4	3	4	5	4	5	5
190	2	19	2	6294	2	1		2	2	2	2	1	3	1	1	1	4	1	3	1	2	3	1	4	2	3	1	3	2	3	1	1	2	1	3	4	3	3	1	3	2	4	7	1	3	2	3	3	4
276	2	18	1	1785	2	1		1	1	2	2	1	3	1	1	5	4	4	3	6	4	5	3	5	5	5	4	5	5	5	3	4	4	5	5	5	5	5	5	4	5	5	5	4	4	6	4	5	4
279	2	19	1	2250	2	1		2	2	1	1	1	3	1	1	5	5	5	5	5	5	5	5	6	7	5	6	6	7	1	5	2	6	5	6	1	1	3	7	5	5	5	7	1	5	5	5	5	3
242	1	18	1	8732	2	1		2	1	2	2	1	3	1	1	2	2	4	2	2	2	4	4	4	4	4	4	4	4	4	4	4	4	4	4	4	4	4	4	4	4	4	4	4	4	4	4	4	4
304	1	18	1	8117	2	1		2	2	2	2	2	3	1	1	4	7	4	7	1	1	1	7	4	7	7	1	7	7	7	1	1	1	7	7	1	4	1	7	5	5	5	7	6	6	5	5	7	5
310	1	19	1	8871	2	1		2	2	2	2	1	3	1	1	7	7	4	7	1	1	1	7	4	7	7	1	7	7	7	1	1	7	7	7	1	4	1	7	5	5	7	7	6	1	5	5	7	5
284	2	19	2	1262	2	1		2	2	2	2	1	3	1	1	6	6	6	1	4	5	5	5	5	5	5	3	5	1	6	1	4	4	1	6	6	6	3	5	6	4	4	5	5	4	5	5	4	4
257	2	21	2	9999	2	2	0000	2	1	2	2	1	3	1	1	4	4	4	4	4	4	4	4	4	4	4	4	4	4	4	4	4	4	4	4	4	4	4	4	4	4	4	4	4	4	4	4	4	4
246	2	19	2	5003	2	1		2	2	2	2	1	3	1	1	5	5	5	3	4	4	4	4	1	4	4	4	4	4	4	4	4	4	4	4	4	4	4	4	4	4	4	4	4	4	4	4	4	4
279	1	20	1	6765	2	2	0718	2	2	2	2	1	3	1	1	4	4	4	3	2	2	2	7	7	7	3	3	3	7	7	2	1	7	3	7	3	6	4	7	7	3	7	7	1	1	7	2	7	7
291	2	18	1	6769	2	2	3070	2	2	2	2	3	3	1	1	4	7	6	6	3	5	5	7	2	7	5	2	5	4	4	3	6	7	6	6	4	1	2	6	4	2	4	7	2	5	6	2	6	6
257	2	19	2	8685	2	1		2	1	2	2	1	3	1	1	4	4	4	4	4	4	4	4	4	4	4	4	4	4	4	4	4	4	4	4	4	4	4	4	4	4	4	4	4	4	4	4	4	4
250	2	18	2	8196	2	1		1	2	2	2	1	3	1	1	2	2	6	6	3	6	3	3	2	6	5	2	5	2	5	2	3	5	6	5	3	6	6	5	4	3	5	7	1	4	4	3	5	5
165	1	19	1	6323	2	1		2	2	2	2	2	3	1	1	4	1	1	2	1	1	2	1	2	1	2	1	1	1	1	1	1	1	1	2	3	3	2	2	3	2	3	2	2	3	2	3	2	3
254	2	19	2	5003	2	1		2	2	2	2	1	3	1	1	4	4	4	4	4	4	4	4	4	4	4	4	4	4	4	4	4	4	4	4	4	4	4	4	4	4	4	4	4	4	4	4	4	4
256	2	19	1	9131	2	1		2	2	2	2	1	3	1	1	4	4	4	4	4	4	4	4	4	4	4	4	4	4	4	4	4	4	4	4	4	4	4	4	4	4	4	4	4	4	4	4	4	4
228	2	19	2	6294	2	1		2	2	2	2	1	3	1	1	2	3	2	1	4	3	2	4	3	3	3	4	3	3	4	3	3	4	4	3	2	5	4	3	4	4	3	7	4	3	4	5	2	4
257	2	20	1	8631	1	1		1	2	2	2	1	3	1	12	4	4	4	4	4	4	4	4	4	4	4	4	4	4	4	4	4	4	4	4	4	4	4	4	4	4	4	4	4	4	4	4	4	4
281	2	19	2	1262	2	1		2	2	2	2	1	3	1	1	5	4	5	4	5	4	5	4	5	5	4	5	4	5	4	5	4	5	5	4	6	5	4	5	4	6	4	5	5	4	5	5	5	4
251	2	18	2	0325	2	1		2	1	1	1	1	3	1	1	5	6	4	4	4	6	5	4	2	6	4	2	6	5	5	3	3	4	5	6	4	3	4	5	3	4	5	7	1	3	3	4	5	5
265	2	18	1	5375	2	1		2	2	2	2	1	3	1	1	1	5	4	7	3	3	4	4	4	6	5	4	5	3	5	4	3	5	4	5	4	4	5	5	3	4	5	5	4	5	4	5	5	5
295	1	18	2	7905	2	1		1	1	2	2	1	3	1	1	1	6	7	5	3	6	2	6	1	7	3	4	3	5	7	3	6	7	7	6	5	2	4	5	6	6	6	7	5	5	6	2	7	6
210	2	19	2	6294	2	1		2	2	2	2	1	3	1	1	2	4	3	4	3	5	3	3	4	2	3	3	2	3	4	4	4	3	4	2	3	4	4	2	4	3	5	2	2	3	4	4	3	4
298	1	18	1	8117	2	1		2	2	2	2	2	3	1	1	7	7	7	4	4	7	4	4	5	4	5	4	5	7	4	4	5	4	4	7	4	5	5	5	5	5	4	5	4	5	4	5	4	5
246	1	19	1	6323	1	1		2	2	2	2	1	3	1	1	4	4	4	4	4	4	4	4	4	4	4	4	4	4	4	4	4	4	4	4	4	4	4	4	4	4	4	4	4	4	4	4	4	4
258	1	17	1	8446	2	1		2	2	2	2	1	3	1	1	4	4	4	4	4	4	4	4	4	4	4	4	4	4	4	4	4	4	4	4	4	4	4	4	4	4	4	4	4	4	4	4	4	4
229	2	19	2	6294	2	1		2	2	2	2	1	3	1	1	3	4	3	4	3	4	3	4	4	3	4	4	4	3	4	3	4	3	3	4	4	3	4	3	5	3	4	3	4	5	5	3	4	3
228	2	19	1	1602	2	1		2	1	1	1	1	3	1	1	3	3	5	3	4	3	3	3	7	5	4	2	3	2	4	2	3	1	6	5	3	6	3	4	3	3	6	7	1	5	4	4	5	5
238	2	18	2	8336	2	1		2	1	2	2	1	3	1	1	4	1	6	1	4	4	4	4	4	7	4	2	2	1	4	4	4	4	4	6	2	4	2	4	4	4	4	7	1	4	4	4	4	4
248	1	18	1	8378	2	1		2	1	1	2	1	3	1	1	4	4	4	4	4	4	4	4	4	4	4	4	4	4	4	4	4	4	4	4	4	4	4	4	4	4	4	4	4	4	4	4	4	4
238	1	19	1	8871	2	1		2	2	2	2	1	3	1	1	7	5	4	5	5	7	5	6	1	7	1	1	1	1	1	1	6	7	1	7	4	1	6	1	1	1	1	7	1	1	1	1	1	7
259	1	18	1	2453	2	2	4624	1	2	2	2	1	3	1	1	1	7	7	7	1	7	1	7	1	7	1	1	1	4	7	1	1	7	7	7	1	1	4	1	7	1	7	7	1	4	4	1	1	7
436	1	18	2	8008	2	1		1	1	2	2	1	3	1	1	7	7	7	7	7	7	7	7	7	7	7	7	7	7	7	7	7	7	7	7	7	7	7	7	7	7	7	7	7	7	7	7	7	7
221	2	18	1	5465	2	2	3096	2	2	2	2	1	4	1	1	3	1	3	2	6	3	3	3	1	3	6	2	5	1	3	1	6	6	4	6	5	6	5	6	3	1	5	7	1	3	4	3	5	2
67	1	19	2	6572	2	1		2	2	2	2	1	3	1	1	1	1	1	1	1	1	1	1	1	1	1	1	1	1	1	1	1	1	1	1	1	1	1	1	1	1	1	1	1	1	1	1	1	1
291	1	19	1	9136	1	1		2	2	2	2	1	3	1	1	1	7	1	7	7	7	7	7	7	1	7	7	7	7	1	7	7	7	1	1	7	1	7	7	1	7	1	1	7	1	7	7	7	1
275	1	18	1	9807	1	2	7580	2	1	1	2	1	3	1	1	1	7	7	6	1	6	1	7	1	7	1	1	1	4	7	1	1	4	7	5	1	4	1	6	7	1	7	7	1	7	4	1	6	7
387	1	19	1	9830	1	2	8852	2	1	2	2	1	3	1	1	1	7	7	7	1	7	5	7	7	7	7	7	7	7	7	7	7	7	7	7	7	7	7	7	7	7	7	7	7	7	7	7	4	7
67	1	19	2	6572	2	1		2	2	2	2	1	3	1	1	1	1	1	1	1	1	1	1	1	1	1	1	1	1	1	1	1	1	1	1	1	1	1	1	1	1	1	1	1	1	1	1	1	1
255	2	18	2	9803	2	1		2	1	2	2	1	3	1	1	4	4	4	4	4	4	4	4	4	4	4	4	4	4	4	4	4	4	4	4	4	4	4	4	4	4	4	4	4	4	4	4	4	4
232	2	18	1	7415	2	1		2	2	2	2	3	3	1	1	6	4	2	7	6	2	2	1	5	4	4	2	2	4	4	4	4	3	2	2	4	4	4	4	4	4	4	4	4	4	4	4	2	2
277	1	18	2	6939	2	1		2	1	1	1	1	3	1	1	4	7	7	7	5	6	2	7	1	7	7	6	7	5	7	5	1	5	6	7	1	3	2	6	2	4	4	7	4	4	4	4	4	4
292	1	18	1	4038	2	1		2	1	2	2	1	2	1	1	4	5	4	6	1	4	1	6	1	7	1	7	7	4	7	4	1	5	5	6	1	4	1	6	7	5	7	7	1	3	5	1	4	6
230	2	18	1	8286	2	1		2	1	2	1	1	3	1	1	4	3	2	4	4	5	1	4	3	4	4	4	3	2	4	4	4	4	5	4	4	5	5	4	4	4	4	7	1	4	3	3	4	4
281	1	18	1	8536	2	2	4074	2	2	2	2	1	3	1	1	1	7	7	5	1	5	1	7	1	7	2	4	4	1	7	4	1	6	7	7	2	4	2	4	7	4	7	7	2	6	4	4	4	6
257	2	19	2	3560	2	1		1	1	2	1	1	3	1	1	6	4	6	4	4	5	4	4	3	4	4	5	5	2	5	2	4	4	5	5	3	6	3	5	3	3	5	7	5	5	5	3	5	5
283	2	18	1	7580	1	2	9807	2	1	1	2	1	3	1	1	2	6	7	6	4	5	2	7	1	7	4	2	3	6	5	1	1	7	7	7	1	1	1	7	6	1	6	7	6	7	7	1	7	7
160	1	18	1	0567	1	2	0108	1	1	2	2	1	3	1	1	1	1	7	1	1	1	1	1	1	1	1	1	1	1	7	1	1	1	1	1	1	1	1	1	1	1	7	7	1	1	1	1	1	7
253	2	18	2	4354	2	1		2	2	2	2	1	3	1	1	4	4	4	4	4	4	4	4	4	4	4	4	4	4	4	4	4	4	4	4	4	4	4	4	4	4	4	4	4	4	4	4	4	4
282	1	21	1	5182	1	1		2	2	2	2	1	3	1	1	6	6	7	4	2	6	2	5	1	7	2	1	5	1	7	6	3	7	5	6	3	2	3	6	4	4	5	1	1	3	5	3	5	5
241	2	18	2	7208	2	1		1	1	2	2	1	3	1	1	3	3	5	3	3	3	3	3	3	3	3	3	3	3	3	3	3	3	6	6	3	6	3	3	3	3	5	7	3	5	5	5	5	5
245	1	19	2	7197	1	1		2	2	2	2	1	3	1	1	3	4	3	3	4	4	4	4	4	4	4	4	4	4	4	4	4	4	4	4	4	4	4	4	4	4	4	4	4	4	4	4	4	4
248	2	18	1	1535	1	1		2	2	1	2	1	3	1	1	6	6	7	2	6	5	1	5	4	6	5	1	2	2	5	1	1	1	4	6	2	3	2	2	5	2	5	1	1	6	5	3	3	5
283	1	18	1	6828	2	2	8626	2	2	2	2	1	3	1	1	3	6	7	4	1	7	1	7	4	6	2	3	3	3	6	3	3	5	5	6	2	4	4	6	5	6	6	7	6	5	5	3	5	4
234	2	18	2	1535	2	1		1	2	1	1	1	3	1	1	5	5	6	4	4	5	3	5	5	3	3	3	3	3	3	3	3	4	3	3	3	1	1	3	3	3	4	4	4	4	4	4	3	4
338	2	18	1	6790	2	2	2335	2	1	1	1	1	3	1	1	4	7	7	7	2	7	1	7	1	7	5	2	6	7	4	1	1	7	7	7	1	1	1	7	7	4	7	7	7	7	7	1	7	5
257	2	19	1	9972	2	1		2	1	1	1	1	3	1	1	4	4	4	4	4	4	4	4	4	4	4	4	4	4	4	4	4	4	4	4	4	4	4	4	4	4	4	4	4	4	4	4	4	4
253	2	18	2	3855	2	1		2	1	1	2	1	3	1	1	4	4	4	4	4	4	4	4	4	4	4	4	4	4	4	4	4	4	4	4	4	4	4	4	4	4	4	4	4	4	4	4	4	4
233	1	18	1	2739	2	1		2	2	2	2	3	2	1	1	4	4	4	4	4	4	4	4	4	4	4	4	4	4	4	4	4	4	4	4	4	4	4	4	4	4	4	4	4	4	4	4	4	4
245	1	19	1	7197	1	1		2	2	2	2	1	3	1	1	4	4	4	4	4	4	4	4	4	4	4	4	4	4	4	4	4	4	4	4	4	4	4	4	4	4	4	4	4	4	4	4	4	4
246	1	18	2	4404	2	1		2	2	2	2	1	3	1	1	4	4	4	4	4	7	4	4	4	2	5	2	5	4	4	4	4	4	4	4	4	4	4	4	4	4	4	7	4	5	2	5	5	3
265	2	19	1	7660	2	1		2	1	1	1	1	3	1	1	6	6	6	6	2	2	2	2	2	2	2	5	5	5	5	5	5	5	6	6	6	6	6	6	4	4	4	4	4	4	4	4	4	4
256	2	18	1	4863	1	2	0381	2	1	2	2	1	3	1	1	4	4	4	4	4	4	4	4	4	7	4	4	4	4	4	4	4	4	6	6	5	4	4	4	4	4	6	7	1	4	4	4	5	5
315	1	18	1	0959	2	1		2	2	2	2	1	3	1	1	6	7	7	7	3	7	1	7	1	7	1	6	4	7	6	4	2	7	7	7	1	2	1	7	7	2	6	7	5	6	6	2	6	7
251	2	18	2	8396	2	1		2	2	1	2	1	3	1	1	4	4	4	4	4	4	4	4	4	4	4	4	4	4	4	4	4	4	4	4	4	4	4	4	4	4	4	4	4	4	4	4	4	4
254	2	19	2	7660	2	1		2	1	1	1	1	3	1	1	4	4	4	4	4	4	4	4	4	4	4	4	4	4	4	4	4	4	4	4	4	4	4	4	4	4	4	4	4	4	4	4	4	4
254	2	19	1	2393	2	1		2	1	2	2	1	3	1	1	4	4	4	4	4	4	4	4	4	4	4	4	4	4	4	4	4	4	4	4	4	4	4	4	4	4	4	4	4	4	4	4	4	4
234	2	18	2	2355	2	1		2	2	2	2	1	3	1	1	2	2	6	2	2	2	2	2	2	6	2	2	2	2	5	2	2	5	6	6	2	6	5	5	5	3	6	7	1	6	3	2	5	5
257	2	18	2	3709	2	1		2	1	1	1	2	3	1	1	4	4	4	4	4	4	4	4	4	4	4	4	4	4	4	4	4	4	4	4	4	4	4	4	4	4	4	4	4	4	4	4	4	4
67	1	18	2	4348	2	1		1	1	1	2	3	3	1	1	1	1	1	1	1	1	1	1	1	1	1	1	1	1	1	1	1	1	1	1	1	1	1	1	1	1	1	1	1	1	1	1	1	1
257	2	18	2	3709	2	1		2	1	1	1	2	3	1	1	4	4	4	4	4	4	4	4	4	4	4	4	4	4	4	4	4	4	4	4	4	4	4	4	4	4	4	4	4	4	4	4	4	4
246	1	108	1	9999	1	2	9999	2	1	1	1	2	1	1	2	4	4	4	4	4	4	4	4	4	4	4	4	4	4	4	4	4	4	4	4	4	4	4	4	4	4	4	4	4	4	4	4	4	4
253	2	18	2	1132	2	1		2	2	2	2	1	3	1	1	3	3	5	3	3	3	3	4	3	6	4	3	5	3	5	4	3	5	5	5	3	5	4	6	4	3	5	7	1	4	5	4	5	5
251	2	18	2	3768	2	1		2	1	1	1	1	3	1	1	4	4	4	4	4	4	4	4	4	6	4	4	5	3	4	3	4	4	4	5	4	4	4	4	3	4	4	5	3	4	4	4	5	4
215	2	19	1	1602	2	1		2	1	1	1	1	3	1	1	3	1	6	3	3	2	2	2	1	5	3	2	2	2	5	2	3	1	6	4	3	7	3	4	3	2	5	7	1	5	4	3	5	5
266	2	18	1	9169	1	2	3508	2	2	2	2	1	3	1	1	4	5	4	5	5	5	5	5	2	5	5	5	5	5	2	4	4	5	4	6	3	6	5	5	5	3	5	7	4	5	5	3	5	1
174	2	18	2	5070	2	2	0000	2	1	2	2	1	2	1	1	1	1	7	1	1	1	1	1	1	6	1	1	1	1	1	1	1	1	7	1	1	7	1	1	3	1	6	7	1	1	4	7	1	1
228	2	18	2	8004	2	1		2	1	2	2	1	3	1	1	4	4	4	4	4	4	4	4	4	4	4	4	4	4	4	4	4	4	4	4	4	4	4	4	4	4	4	4	4	4	4	4	4	4
252	2	19	1	9318	2	1		2	1	1	1	1	3	1	1	4	4	4	4	4	4	4	4	4	4	4	4	4	4	4	4	4	4	4	4	4	4	4	4	4	4	4	4	4	4	4	4	4	4
261	2	19	2	9945	2	1		2	2	2	2	1	3	1	1	4	4	5	3	5	3	5	4	4	4	5	4	4	4	4	3	5	4	3	4	4	5	5	4	4	4	5	5	4	3	4	5	4	4
305	2	18	1	5156	2	1		2	1	1	2	1	3	1	1	6	6	6	6	6	6	6	6	6	6	6	6	6	6	6	6	6	6	6	6	6	6	6	6	6	6	6	6	6	6	6	6	6	6
253	2	18	2	8004	2	1		1	1	2	2	1	3	1	1	4	4	4	4	4	4	4	4	4	4	4	4	4	4	4	4	4	4	4	4	4	4	4	4	4	4	4	4	4	4	4	4	4	4
238	2	18	2	0042	2	1		2	2	1	1	3	3	1	1	4	4	4	4	4	4	4	4	4	5	6	1	4	4	4	4	4	4	4	4	4	4	4	4	4	4	4	4	4	4	4	5	4	4
202	2	18	1	3325	2	1		1	1	2	2	1	3	1	1	3	2	4	3	4	3	4	3	3	5	3	2	4	1	4	1	2	2	4	5	4	6	4	1	2	4	5	7	4	4	4	3	5	5
67	2	18	2	1547	2	1		2	2	2	2	1	3	1	1	1	1	1	1	1	1	1	1	1	1	1	1	1	1	1	1	1	1	1	1	1	1	1	1	1	1	1	1	1	1	1	1	1	1
247	2	18	1	3327	2	2	5596	1	2	2	2	1	3	1	1	5	3	5	3	3	4	3	3	3	5	3	3	3	3	4	3	3	4	5	5	3	5	5	5	5	3	5	5	3	3	3	4	5	4
269	2	18	1	8563	2	2	0773	2	2	2	2	1	3	1	1	5	5	7	4	3	7	1	6	1	7	5	5	5	5	6	3	3	4	4	5	3	6	2	6	2	2	5	7	1	5	5	4	6	6
252	1	18	1	7306	2	2	2767	1	2	1	1	3	3	1	1	2	6	7	5	1	5	1	7	1	7	1	1	1	5	7	1	1	6	6	6	1	2	1	5	5	2	6	7	2	6	2	4	2	5
67	2	18	2	9787	2	1		2	1	2	2	1	3	1	1	1	1	1	1	1	1	1	1	1	1	1	1	1	1	1	1	1	1	1	1	1	1	1	1	1	1	1	1	1	1	1	1	1	1
228	2	18	2	5634	2	1		2	2	2	2	1	3	1	1	1	1	5	1	2	1	2	1	1	5	1	4	4	1	2	1	1	3	7	7	1	7	6	6	4	4	7	7	1	4	6	2	6	6
170	2	19	2	8897	2	1		2	2	2	2	1	3	1	1	3	2	2	3	4	4	4	3	4	4	3	1	4	2	3	1	2	1	4	1	4	4	3	4	1	1	1	7	1	1	1	1	5	1
243	2	19	1	2961	2	2	5269	2	2	2	1	2	3	1	1	1	7	7	4	4	4	4	4	4	4	4	4	4	4	4	4	4	4	4	4	4	4	4	4	4	4	4	4	4	4	4	4	4	4
253	1	19	2	2035	2	1		1	1	2	1	3	2	1	1	4	4	4	4	4	4	4	4	4	4	4	4	4	4	4	4	4	4	4	4	4	4	4	4	4	4	4	4	4	4	4	4	4	4
67	2	19	2	9787	2	1		2	1	2	2	1	3	1	1	1	1	1	1	1	1	1	1	1	1	1	1	1	1	1	1	1	1	1	1	1	1	1	1	1	1	1	1	1	1	1	1	1	1
248	2	18	2	7945	2	1		1	2	2	2	1	3	1	1	4	4	6	6	5	4	2	4	1	6	4	4	6	2	6	1	1	1	5	5	5	5	5	5	6	4	4	7	4	4	4	4	4	4
436	1	19	2	1098	2	1		2	1	2	2	1	3	1	1	7	7	7	7	7	7	7	7	7	7	7	7	7	7	7	7	7	7	7	7	7	7	7	7	7	7	7	7	7	7	7	7	7	7
436	1	19	2	1098	2	1		2	1	2	2	1	3	1	1	7	7	7	7	7	7	7	7	7	7	7	7	7	7	7	7	7	7	7	7	7	7	7	7	7	7	7	7	7	7	7	7	7	7
300	2	19	1	2809	2	1		2	2	2	2	1	3	1	1	6	5	7	6	4	5	4	5	7	7	5	4	4	5	5	4	4	5	4	5	6	7	5	5	3	4	4	7	4	4	5	4	5	4
212	2	19	1	0362	2	2	0067	2	2	1	2	1	3	1	1	3	1	5	4	3	4	2	1	1	4	2	3	1	3	6	3	4	1	5	4	4	2	3	1	2	4	3	7	1	5	2	4	4	5
394	1	17	1	9871	1	2	9871	1	1	2	2	1	3	1	1	4	7	7	4	1	7	1	7	1	7	1	7	7	7	7	7	7	7	7	7	7	7	7	7	7	7	7	7	7	7	7	7	7	7
253	2	18	2	6602	2	1		2	1	2	2	1	3	1	1	4	4	4	4	4	4	4	4	4	4	4	4	4	4	4	4	4	4	4	4	4	4	4	4	4	4	4	4	4	4	4	4	4	4
257	2	21	2	9999	2	2	00000	2	2	2	2	1	3	1	1	4	4	4	4	4	4	4	4	4	4	4	4	4	4	4	4	4	4	4	4	4	4	4	4	4	4	4	4	4	4	4	4	4	4
313	2	19	2	8579	2	1		2	1	2	2	1	3	1	1	5	5	5	5	5	5	5	5	5	5	5	5	5	5	5	5	5	5	5	5	5	5	5	5	5	5	5	5	5	5	5	5	5	5
283	1	19	1	7875	2	2	4697	2	1	2	2	1	3	1	1	6	4	6	4	1	4	1	5	1	6	1	1	1	1	6	1	1	1	4	4	4	4	4	4	4	4	4	4	4	4	4	4	4	4
357	1	17	1	3527	2	1		2	1	1	2	1	2	1	1	1	6	6	2	6	6	6	6	6	6	6	6	6	6	6	6	6	6	6	6	6	6	6	6	6	6	6	6	6	6	6	6	6	6
237	1	19	2	1639	2	1		2	1	2	2	1	3	1	1	3	3	5	5	3	3	3	5	3	4	3	3	4	3	5	3	2	3	4	4	3	4	3	3	4	4	4	7	4	3	4	3	4	4
286	1	18	2	1599	2	1		2	1	2	2	1	3	1	1	4	7	4	7	4	7	7	7	4	7	7	4	4	1	1	1	4	7	1	7	4	1	4	7	1	7	7	7	1	1	7	4	4	4
227	2	19	1	7780	2	1		2	1	2	2	1	3	1	1	3	2	6	4	3	3	3	3	2	4	3	2	5	1	5	2	2	4	5	5	2	4	5	5	3	4	5	7	1	4	4	3	5	4
293	1	18	1	0018	2	2	9496	2	1	2	2	1	3	1	1	7	2	7	2	2	2	7	2	2	2	2	2	2	2	2	2	2	2	7	7	7	7	7	7	7	7	7	7	7	7	7	7	7	7
236	2	17	2	1213	2	1		2	1	2	2	1	3	1	1	4	2	4	4	4	4	4	4	4	4	4	4	4	2	4	4	4	4	4	4	6	6	4	2	2	4	4	7	2	3	2	4	3	5
190	2	20	2	1997	2	1		2	1	2	2	1	3	1	1	4	1	4	4	4	4	4	1	4	4	4	1	4	1	4	4	4	1	4	4	4	4	7	1	1	4	1	7	1	1	1	4	1	4
270	1	20	1	1286	2	2	8290	2	1	2	2	1	3	1	1	4	4	4	3	1	4	1	5	1	7	5	4	3	5	5	4	2	6	4	4	3	5	3	5	5	4	5	7	5	5	4	5	5	5
248	2	19	2	2959	2	1		2	2	2	2	1	2	1	1	4	4	4	4	4	4	4	4	4	4	4	4	4	4	4	4	4	4	4	4	4	4	4	4	4	4	4	4	4	4	4	4	4	4
192	2	19	2	5768	2	1		2	2	2	2	1	3	1	1	4	4	3	3	3	3	3	3	3	3	3	3	3	3	3	3	3	3	3	3	3	3	3	3	3	3	3	3	3	3	3	3	3	3
244	2	18	2	4059	2	1		2	2	2	2	3	3	1	1	3	4	4	4	5	4	5	4	4	5	5	3	5	3	4	2	3	5	5	5	6	6	5	5	1	3	4	4	4	3	4	3	5	5
178	1	20	1	2258	2	1		2	1	2	2	1	3	1	1	3	2	3	2	1	1	1	1	1	4	2	2	2	2	5	2	2	2	5	5	2	2	2	2	4	2	4	1	2	2	2	1	3	5
250	1	19	1	2534	2	1		2	2	2	2	1	3	1	1	4	4	4	4	4	4	4	4	4	4	4	4	4	4	4	4	4	4	4	4	4	4	4	4	4	4	4	4	4	4	4	4	4	4
251	1	18	2	0940	2	1		2	2	2	1	1	3	1	1	3	4	4	4	4	4	4	4	4	4	4	4	4	3	4	4	4	4	3	3	4	3	4	3	4	4	4	4	4	4	4	4	4	3
257	2	18	1	7252	2	2	0000	2	1	1	2	1	3	1	1	3	4	5	4	4	5	4	5	3	5	5	4	5	4	5	4	3	4	4	5	4	4	4	5	4	5	4	7	4	4	4	3	4	4
213	2	18	2	9053	2	1		2	1	2	2	1	3	1	1	4	1	4	4	3	4	3	3	5	4	3	1	1	1	4	2	2	4	4	4	4	7	7	1	4	4	4	1	1	2	1	4	4	6
250	2	18	1	6793	2	1		2	2	1	1	1	3	1	1	3	4	5	3	4	4	3	4	3	5	4	4	4	4	5	4	4	4	5	5	4	4	4	5	4	3	5	7	3	4	5	4	5	5
230	2	18	2	7164	2	1		1	1	2	1	1	3	1	1	2	5	5	4	2	4	3	5	2	5	3	2	5	3	5	2	2	2	5	6	2	4	2	5	5	4	6	7	1	5	5	3	6	5
252	2	18	2	8336	2	1		2	1	2	2	1	4	1	1	4	4	4	4	4	4	4	4	4	4	4	4	4	4	4	4	4	4	4	4	4	4	4	4	4	4	4	4	4	4	4	4	4	4
328	2	18	1	5156	2	1		2	1	1	1	1	3	1	1	6	6	6	6	6	6	6	6	6	6	6	6	6	6	6	5	6	6	6	6	6	6	6	6	6	6	6	6	4	4	4	4	4	4
237	2	18	2	8866	2	1		2	1	2	2	1	3	1	1	5	2	6	2	3	3	3	2	3	5	3	3	3	3	5	3	3	3	5	5	3	6	3	3	3	3	5	7	1	5	1	5	5	5
295	2	18	1	4601	2	1		2	1	2	2	1	2	1	1	5	7	4	6	3	2	1	4	1	7	4	1	3	5	6	2	2	7	6	6	1	5	1	7	7	4	7	7	5	6	7	1	7	5
260	1	18	1	5868	2	1		1	2	2	1	1	3	1	1	4	5	4	5	5	4	4	4	3	5	6	5	5	5	4	4	3	5	4	4	4	4	4	4	4	4	4	4	4	4	4	4	4	4
190	2	19	2	5768	2	1		2	2	2	2	1	3	1	1	3	3	3	3	3	3	3	3	3	3	3	3	3	3	3	3	3	3	3	3	3	3	3	3	3	3	3	3	3	3	3	3	3	3
307	1	17	2	4206	2	1		1	1	1	2	1	3	1	1	4	6	6	6	6	6	6	6	6	6	6	6	6	6	6	6	6	6	5	5	5	5	4	4	4	4	4	4	4	4	4	4	4	4
249	2	33	1	3288	2	3	5002	1	1	2	2	1	5	2		5	5	6	3	1	5	1	4	3	2	2	2	2	5	5	2	2	3	6	6	2	6	2	5	4	4	6	7	6	6	3	3	6	6
273	2	18	2	0731	2	1		2	1	2	2	3	3	1	1	5	5	6	6	6	6	2	5	2	7	6	5	3	2	3	4	4	4	6	6	3	3	4	4	5	5	4	7	4	5	4	5	5	5
226	2	29	1	2575	1	3	2326	2	2	2	2	1	4	2		1	6	1	1	1	1	1	1	1	7	1	1	1	6	1	1	1	1	7	7	1	6	1	5	7	1	7	7	1	7	6	1	7	7
245	1	18	2	8073	2	1		1	2	2	2	3	3	1	1	4	4	5	4	2	4	2	5	3	5	3	4	5	2	6	3	3	4	5	5	4	3	4	5	5	4	5	4	3	2	5	2	5	5
67	2	21	2	2026	2	1		2	2	1	1	3	4	1	3	1	1	1	1	1	1	1	1	1	1	1	1	1	1	1	1	1	1	1	1	1	1	1	1	1	1	1	1	1	1	1	1	1	1
246	2	21	2	8762	2	1		2	2	1	1	3	4	1	3	4	4	4	4	4	4	4	4	4	4	4	4	4	4	4	4	4	4	4	4	4	4	4	4	4	4	4	4	4	4	4	4	4	4
246	1	20	2	6967	2	1		1	1	2	2	1	3	1	1	4	4	4	4	4	4	4	4	4	4	4	4	4	4	4	4	4	4	4	4	4	4	4	4	4	4	4	4	4	4	4	4	4	4
265	2	20	2	6733	2	1		1	1	2	2	3	4	1	2	3	5	4	4	6	6	6	5	6	6	4	1	5	1	5	1	6	5	2	6	6	4	6	5	1	4	5	7	1	2	2	7	5	4
271	2	19	2	8902	2	2	8888	2	2	2	2	1	3	1	1	5	5	5	5	5	5	5	5	5	5	5	5	5	5	4	4	4	4	4	4	4	4	4	4	4	4	4	4	4	4	4	4	4	4
257	2	19	2	3741	2	1		1	1	2	2	3	3	1	1	4	4	4	4	4	4	4	4	4	4	4	4	4	4	4	4	4	4	4	4	4	4	4	4	4	4	4	4	4	4	4	4	4	4
205	1	30	1	2326	1	3	2575	1	1	1	2	3	4	2		4	1	5	1	1	1	1	1	5	4	2	1	1	1	5	1	1	1	5	5	5	5	5	2	4	4	5	5	3	4	2	6	2	4
217	2	19	2	2192	2	1		2	1	2	2	1	3	1	1	3	2	5	2	3	3	3	3	3	4	3	2	4	3	5	3	3	3	4	5	3	5	4	4	4	3	5	7	1	4	4	4	4	4
244	1	19	2	4974	2	1		2	2	2	2	1	3	1	1	1	1	1	1	1	1	1	1	1	2	7	6	2	6	2	6	2	7	1	2	6	7	2	7	6	6	2	6	2	6	2	6	2	6
256	2	19	2	6038	2	1		2	2	2	2	1	3	1	1	4	4	4	4	4	4	4	4	4	4	4	4	4	4	4	4	4	4	4	4	4	4	4	4	4	4	4	7	4	4	4	4	4	4
213	2	19	1	5139	2	2	0000	1	2	2	2	1	4	1	2	4	5	5	4	3	4	4	4	4	2	2	2	3	2	4	2	3	2	3	5	4	3	5	4	2	2	4	7	1	2	4	3	5	4
234	1	18	1	1227	2	1		1	2	1	1	1	3	1	1	4	1	4	1	1	4	4	4	4	4	4	1	4	4	4	4	4	4	4	7	4	1	4	4	1	1	5	7	3	3	3	7	1	5
279	1	58	2	8558	2	4		2	1	1	2	2	6	1	2	1	6	6	6	6	6	2	6	2	6	2	6	2	6	3	6	3	6	6	2	6	6	2	6	3	6	2	6	6	2	6	4	6	6
217	1	28	1	0332	1	2	2794	1	1	2	2	3	4	2		4	2	7	3	2	3	1	3	2	6	2	2	1	2	3	2	2	2	6	6	2	2	2	3	4	2	4	7	4	5	3	2	5	5
254	2	19	2	7689	2	1		2	2	2	2	1	4	1	2	4	4	4	4	4	4	4	4	4	5	5	3	5	4	4	4	4	4	4	4	4	4	4	4	4	4	4	4	4	4	4	4	4	4
254	2	19	2	0182	2	1		2	2	2	2	1	3	1	1	4	4	4	4	4	4	4	4	4	4	4	4	4	4	4	4	4	4	4	4	4	4	4	4	4	4	4	7	1	1	1	7	4	4
260	2	19	2	0182	2	1		2	2	2	2	1	3	1	1	4	4	4	4	4	4	4	4	4	4	4	4	4	4	4	4	4	4	4	4	4	4	4	4	4	4	4	7	4	4	4	4	4	4
300	1	18	1	0171	2	2	1234	2	1	2	2	1	3	1	1	1	6	7	2	1	4	1	6	7	7	1	1	3	5	7	4	1	4	7	7	5	5	1	5	7	2	7	7	2	4	6	5	5	5
278	2	18	2	8656	2	1		2	2	2	2	1	3	1	1	4	4	6	4	5	4	5	5	4	5	5	5	5	6	6	4	5	4	4	4	4	5	4	4	4	4	5	7	4	4	5	5	4	5
221	2	18	2	0017	2	1		2	1	2	2	1	3	1	1	2	2	6	3	2	3	2	5	2	4	2	3	2	3	5	3	3	3	3	4	3	5	3	4	3	3	3	7	1	4	4	4	5	5
253	2	27	2	2794	1	2	0332	2	1	2	2	1	3	2		4	3	6	6	2	6	1	3	3	6	2	3	2	3	6	4	3	5	5	6	2	3	3	6	5	4	6	7	6	5	5	3	6	6
273	1	18	2	0000	2	1		2	1	1	2	1	3	1	1	5	5	5	5	4	4	4	4	4	4	4	4	4	4	4	4	4	4	4	4	4	4	4	4	4	4	4	4	4	4	4	4	4	4
260	1	19	1	9633	2	1		2	2	2	2	1	3	1	2	4	5	6	3	1	5	1	6	3	5	3	3	2	4	5	3	3	3	6	6	2	4	3	6	3	4	6	7	3	5	5	3	5	4
286	2	22	1	6055	2	1		2	1	2	2	1	4	1	4	3	4	6	4	6	6	4	6	2	6	6	4	6	2	5	2	2	4	4	4	4	4	4	5	6	4	4	7	6	6	7	2	6	6
204	1	18	1	5033	2	1		2	2	2	2	1	3	1	1	1	1	7	1	1	1	1	1	1	4	1	4	4	1	7	1	1	1	5	4	1	6	4	5	7	1	7	7	1	1	1	1	5	7
312	1	18	2	1801	1	1		2	1	1	1	1	3	1	1	3	5	7	5	2	5	1	5	1	7	3	4	6	3	7	4	1	5	7	7	4	3	3	7	7	4	6	7	4	5	5	3	6	6
243	1	22	1	1038	2	1		2	2	1	1	1	4	1	3	1	1	7	1	1	7	1	1	7	1	7	7	1	1	1	1	1	7	7	7	6	6	1	1	1	6	6	7	1	1	7	6	6	7
250	1	18	1	1082	2	1		2	1	2	1	1	3	1	1	6	6	4	4	3	4	4	4	4	1	4	4	4	4	4	4	4	4	4	4	4	4	4	4	4	4	4	4	4	4	4	4	4	4
220	1	18	2	1082	2	1		2	1	2	1	1	3	1	1	3	5	3	3	3	3	3	3	4	3	3	5	4	3	3	4	3	3	5	5	4	4	4	3	3	4	3	3	4	4	4	4	4	4
254	1	19	2	3848	2	1		1	1	1	2	3	3	1	1	4	4	4	4	4	4	4	4	4	4	4	4	4	4	4	4	4	4	4	4	4	4	4	4	4	4	4	4	4	4	4	4	4	4
224	2	42	1	6700	2	3	8916	1	1	2	2	1	5	2		2	1	6	1	1	1	1	1	1	4	1	2	2	2	6	2	2	2	7	5	4	7	2	3	6	2	6	7	2	6	4	3	5	6
67	1	21	1	6063	2	1		2	2	2	2	1	1	1	1	1	1	1	1	1	1	1	1	1	1	1	1	1	1	1	1	1	1	1	1	1	1	1	1	1	1	1	1	1	1	1	1	1	1
255	1	18	2	7730	1	1		1	1	2	2	1	3	1	1	3	6	5	5	4	5	3	5	2	5	3	4	2	5	6	4	2	3	5	5	2	3	2	5	3	4	5	6	3	5	3	3	4	4
246	2	18	2	5666	2	1		1	1	2	2	1	3	1	1	2	3	5	2	4	4	4	4	4	6	4	4	3	5	4	4	4	4	5	5	3	2	4	5	3	4	4	7	1	4	4	4	4	4
228	2	18	2	8638	2	1		2	2	2	2	1	3	1	1	2	5	5	5	5	4	3	3	3	3	3	3	3	2	2	3	3	2	3	3	2	5	5	4	4	4	3	2	5	3	3	3	3	3
254	2	18	2	8876	2	1		2	1	2	2	1	3	1	1	4	4	4	4	4	4	4	4	4	4	4	4	4	4	4	4	4	4	4	4	4	4	4	4	4	4	4	4	4	4	4	4	4	4
232	2	18	1	3313	2	1		2	2	1	1	1	3	1	1	4	4	5	4	4	4	4	4	2	5	4	4	4	4	3	3	3	4	4	4	4	4	4	4	4	4	4	4	4	4	4	4	4	4
241	2	18	1	2936	2	2	8007	2	2	2	2	1	3	1	1	1	4	7	4	3	4	6	4	6	6	3	2	4	4	6	2	4	3	6	4	3	6	6	6	4	3	5	6	4	4	4	4	5	5
254	1	19	2	0128	2	1		1	1	2	2	1	3	1	1	4	4	4	4	4	4	4	4	4	4	4	4	4	4	4	4	4	4	4	4	4	4	4	4	4	4	4	4	4	4	4	4	4	4
253	1	19	2	0128	2	1		1	1	2	2	1	3	1	1	4	4	4	4	4	4	4	4	4	4	4	4	4	4	4	4	4	4	4	4	4	4	4	4	4	4	4	4	4	4	4	4	4	4
67	1	19	1	4614	2	1		2	2	2	2	1	2	1	1	1	1	1	1	1	1	1	1	1	1	1	1	1	1	1	1	1	1	1	1	1	1	1	1	1	1	1	1	1	1	1	1	1	1
239	1	19	2	4762	2	1		2	1	2	2	1	3	1	1	1	1	7	1	1	1	1	7	1	4	4	7	5	1	7	1	1	1	7	7	1	7	1	4	3	3	4	4	4	4	4	4	5	1
227	2	19	1	2039	2	1		2	2	2	2	1	3	1	1	4	5	5	5	2	5	2	5	2	6	2	1	2	4	5	2	2	2	5	5	2	4	2	3	4	4	3	7	3	4	4	4	5	5
261	1	17	1	6502	1	2	8506	1	1	1	1	1	3	1	1	4	4	4	4	4	4	4	7	4	4	4	4	4	4	4	4	4	4	4	4	4	4	4	4	4	4	4	4	4	4	4	4	4	4
225	2	35	1	1120	2	3	3941	2	1	2	2	1	5	2		1	1	7	1	1	1	1	1	1	4	1	1	1	4	7	1	1	1	6	6	2	6	2	5	7	2	7	7	4	7	6	2	6	6
253	1	18	1	7076	2	1		2	1	2	2	2	3	1	1	4	4	4	4	4	4	4	4	4	4	4	4	4	4	4	4	4	4	4	4	4	4	4	4	4	4	4	4	4	4	4	4	4	4
247	1	20	1	9938	2	2	2686	2	1	2	1	1	3	1	1	4	4	4	4	4	4	4	4	4	4	4	4	4	4	4	4	4	4	4	4	4	4	4	4	4	4	4	4	4	4	4	4	4	4
253	1	18	1	7076	2	1		2	1	2	2	2	3	1	1	4	4	4	4	4	4	4	4	4	4	4	4	4	4	4	4	4	4	4	4	4	4	4	4	4	4	4	4	4	4	4	4	4	4
257	2	22	2	1045	2	1		2	2	2	1	1	4	1	4	6	6	6	6	5	5	5	5	5	5	5	4	4	4	4	4	3	3	4	4	4	4	3	3	3	3	3	3	3	3	3	4	4	4
224	2	21	2	8217	2	1		2	1	1	1	3	4	1	4	5	2	2	1	4	5	3	4	4	5	4	4	4	4	4	4	4	4	4	4	4	4	4	4	4	4	4	4	1	1	1	6	1	1
275	2	20	2	7748	2	1		2	2	2	2	1	4	1	2	1	1	3	6	6	6	6	3	2	7	7	7	7	3	5	2	5	5	6	7	4	4	4	4	4	4	7	7	4	4	4	4	4	4
436	2	20	2	9296	2	1		2	2	1	2	1	4	1	3	7	7	7	7	7	7	7	7	7	7	7	7	7	7	7	7	7	7	7	7	7	7	7	7	7	7	7	7	7	7	7	7	7	7
257	1	19	2	1790	2	1		2	1	2	1	1	2	1	1	4	4	4	4	4	4	4	4	4	4	4	4	4	4	4	4	4	4	4	4	4	4	4	4	4	4	4	4	4	4	4	4	4	4
283	1	18	1	7005	2	1		1	1	1	1	1	3	1	1	1	5	7	4	1	5	1	5	1	7	4	4	3	5	7	4	1	3	4	7	3	3	1	5	3	5	7	7	4	5	5	1	5	7
263	2	23	1	3870	1	2	4537	2	1	1	1	1	4	1	4	6	5	7	4	2	6	2	5	5	6	3	5	3	5	6	3	3	5	5	6	1	5	2	5	5	5	5	6	5	6	6	2	6	6
228	2	30	1	1662	2	3	9039	2	1	1	1	1	5	2		1	1	7	1	1	1	1	1	7	7	1	1	1	1	7	1	1	1	7	7	1	7	1	4	7	1	7	7	1	7	1	2	6	6
216	2	19	1	2039	2	1		2	2	2	2	1	3	1	1	4	5	5	5	5	5	2	5	3	5	3	3	3	3	3	3	3	2	5	5	3	4	2	4	3	3	4	7	4	5	3	3	4	3
267	2	20	2	6735	2	1		2	1	1	2	1	3	1	1	4	5	5	4	5	5	5	5	3	5	5	3	5	3	4	4	3	5	4	5	3	4	4	5	4	4	5	7	2	5	4	3	5	5
294	1	19	2	6930	2	1		2	2	2	2	1	4	1	2	4	4	6	4	6	4	4	4	4	6	6	6	6	6	5	5	5	5	3	5	3	4	5	4	4	4	4	4	4	5	5	5	5	5
307	2	22	1	4353	2	1		2	2	1	1	1	4	1	2	1	7	6	5	4	7	1	6	1	7	7	1	1	6	7	2	2	7	7	7	1	1	4	7	7	6	7	7	1	7	6	1	7	7
256	1	22	2	1269	2	1		2	2	2	1	1	4	1	4	3	3	3	3	5	5	5	5	5	4	4	4	4	4	4	4	4	4	4	4	4	4	4	4	4	4	4	4	4	4	4	4	4	4
244	2	19	2	2005	2	1		2	1	2	1	1	3	1	1	3	4	4	4	3	5	4	5	2	4	3	3	3	4	5	3	2	4	5	5	3	4	3	5	4	4	5	7	1	4	4	4	4	5
271	2	20	2	6706	2	1		2	2	1	1	1	4	1	2	7	4	2	4	5	5	6	4	5	5	4	6	5	4	4	3	6	6	5	6	6	4	6	4	3	3	5	7	2	3	4	4	5	2
247	2	19	1	6923	2	2	6923	2	1	1	2	1	2	1	1	4	4	4	4	4	4	4	4	4	4	4	4	4	4	4	4	4	4	4	4	4	4	4	4	4	4	4	4	4	4	4	4	4	4
209	2	19	2	8081	2	1		2	2	1	2	1	3	1	1	1	1	7	1	1	1	1	1	1	1	1	1	7	1	1	1	5	1	6	6	1	7	5	5	4	1	5	7	1	7	5	5	4	6
254	2	18	2	2005	2	1		2	2	2	2	1	3	1	1	4	4	4	4	4	4	4	4	4	4	4	4	4	4	4	4	4	4	4	4	4	4	4	4	4	4	4	4	4	4	4	4	4	4
252	1	18	2	7403	2	1		2	2	1	2	1	3	1	1	4	4	4	4	4	4	4	4	4	4	4	4	4	4	4	4	4	4	4	4	4	4	4	4	4	4	4	4	4	4	4	4	4	4
67	2	15	2	4868	2	1		2	2	2	2	1	3	1	1	1	1	1	1	1	1	1	1	1	1	1	1	1	1	1	1	1	1	1	1	1	1	1	1	1	1	1	1	1	1	1	1	1	1
436	1	20	2	4381	2	1		2	1	2	2	1	3	1	1	7	7	7	7	7	7	7	7	7	7	7	7	7	7	7	7	7	7	7	7	7	7	7	7	7	7	7	7	7	7	7	7	7	7
436	1	20	1	7321	1	2	7321	2	1	2	2	1	3	1	1	7	7	7	7	7	7	7	7	7	7	7	7	7	7	7	7	7	7	7	7	7	7	7	7	7	7	7	7	7	7	7	7	7	7
273	1	18	2	1801	2	1		2	1	2	1	1	3	1	1	2	5	7	4	3	7	3	4	4	5	4	5	4	5	5	4	4	3	4	5	4	3	4	3	5	4	4	7	5	4	4	4	3	5
254	2	18	2	5199	2	1		2	1	2	2	1	3	1	1	5	5	3	4	4	4	4	4	4	4	4	4	4	4	4	3	4	5	4	3	5	4	3	4	5	4	3	4	5	4	3	4	5	4
219	2	19	2	8081	2	1		2	2	1	2	1	3	1	1	2	1	6	2	1	1	1	1	1	4	4	4	4	1	6	1	3	1	6	5	2	7	2	3	4	4	4	7	1	5	2	4	4	6
255	2	18	2	5199	2	1		2	1	2	2	1	3	1	1	4	4	5	3	3	5	3	5	5	5	3	3	3	5	3	2	5	3	5	3	5	4	5	3	5	4	3	4	5	4	3	5	3	5
260	2	19	2	4627	2	1		2	1	1	2	1	4	1	2	1	1	4	4	4	4	4	4	4	4	4	4	4	4	4	4	4	4	4	4	4	4	4	4	4	4	4	4	4	4	4	4	4	4
436	1	20	2	1494	2	1		2	2	2	2	1	3	1	1	7	7	7	7	7	7	7	7	7	7	7	7	7	7	7	7	7	7	7	7	7	7	7	7	7	7	7	7	7	7	7	7	7	7
258	1	20	1	4616	2	1		2	1	1	2	1	3	1	2	4	4	4	5	4	4	4	4	4	4	4	4	4	4	4	4	4	4	4	4	4	4	4	4	4	4	4	4	4	4	4	4	4	4
351	2	20	1	5119	1	2	0084	2	2	2	2	1	3	1	2	5	5	6	6	5	6	6	6	5	6	6	6	6	6	6	6	6	6	6	6	6	6	6	6	6	6	6	6	6	6	6	6	5	6
208	2	19	1	3010	2	2	1424	2	1	1	1	2	3	1	2	2	1	6	2	1	1	1	1	7	6	1	1	6	4	6	1	1	1	6	5	2	7	2	1	6	1	6	7	1	5	2	2	6	6
249	2	19	1	2153	2	1		2	1	2	2	1	3	1	2	4	3	4	3	5	4	5	4	4	4	5	2	5	3	4	3	4	4	3	4	4	5	5	4	3	4	5	7	4	3	4	4	4	4
271	1	19	1	3036	1	2	8692	2	1	2	2	1	3	1	2	1	1	7	1	1	6	1	7	1	7	1	1	5	5	7	1	1	1	7	7	1	7	1	7	7	1	7	7	1	7	4	1	6	7
226	2	20	1	4841	1	2	1257	1	1	2	2	1	3	1	2	1	5	7	1	1	1	1	1	1	5	1	3	3	1	6	3	1	3	5	5	2	6	2	2	5	1	7	7	1	1	5	1	5	5
241	1	20	2	2801	2	1		2	1	2	2	1	3	1	3	1	3	7	4	2	2	1	6	1	6	4	1	5	1	7	2	1	1	6	4	1	6	1	1	6	1	7	7	1	3	2	4	7	7
240	1	21	1	8578	1	2	1327	2	1	2	1	2	3	1	3	4	4	6	4	2	4	2	4	4	4	4	4	4	4	4	2	4	4	4	4	4	4	3	4	3	3	4	7	4	4	4	4	4	3
314	2	19	1	8692	1	2	3036	2	1	1	2	1	4	1	2	7	7	5	7	5	7	3	7	1	6	6	6	6	6	6	6	6	6	5	5	5	5	5	5	5	5	5	5	5	5	5	5	5	5
267	2	19	1	7191	1	2	5927	2	2	1	2	2	3	1	2	7	1	4	4	4	4	4	4	7	4	4	4	4	4	4	4	4	4	4	4	4	4	4	4	4	4	4	4	4	4	4	4	4	4
247	2	20	1	9699	1	2	6139	1	1	1	1	2	3	1	3	3	4	6	4	2	5	2	3	2	7	2	4	3	2	5	2	2	5	5	6	4	4	2	5	5	3	5	7	3	4	5	3	5	5
142	1	21	1	8692	1	2	0395	2	1	2	2	1	3	1	2	2	2	5	2	2	2	2	2	2	4	2	2	2	2	6	2	2	2	2	2	2	2	2	2	2	2	2	2	2	2	2	2	2	2
254	2	19	1	5839	2	1		2	1	1	2	1	3	1	1	4	4	5	4	4	7	4	4	4	4	4	4	4	4	4	4	4	4	4	4	4	4	4	4	4	4	4	4	4	4	4	4	4	4
85	1	18	2	0080	2	1		2	1	2	2	1	3	1	1	1	1	1	1	1	1	1	1	1	1	1	1	1	1	1	1	1	1	1	1	1	1	1	1	1	1	1	1	1	1	1	1	1	1
252	2	19	2	3787	2	2	3393	2	1	2	2	1	3	1	1	4	4	4	4	4	4	4	4	4	4	4	4	4	4	4	4	4	4	4	4	4	4	4	4	4	4	4	4	4	4	4	4	4	4
235	2	18	2	0153	2	2	4222	2	1	2	2	1	3	1	1	2	2	5	2	2	2	2	2	2	5	4	2	4	2	6	2	2	2	5	5	2	5	4	4	4	4	4	7	4	4	4	4	4	4
235	2	19	1	2089	2	1		1	1	2	2	1	3	1	1	3	1	4	4	4	4	4	1	4	4	4	4	4	4	4	4	4	4	4	4	7	7	4	4	4	4	4	4	4	4	4	4	4	4
319	2	18	1	3002	1	2	3995	1	2	2	2	3	3	1	1	1	1	7	7	4	1	7	7	7	4	4	4	4	7	7	7	7	7	7	7	7	4	4	4	7	4	7	4	4	4	7	7	7	7
250	1	17	1	5580	2	2	0463	2	1	2	2	1	3	1	1	4	4	4	4	4	4	4	4	4	4	4	4	4	4	4	4	4	4	4	4	4	4	4	4	4	4	4	4	4	4	4	4	4	4
249	2	18	1	9243	2	2	9020	2	2	1	2	2	3	1	1	2	4	4	4	4	4	4	4	3	5	4	2	5	4	6	3	3	4	5	5	4	4	4	4	4	3	4	7	4	4	4	3	5	5
270	2	18	2	5357	2	1		2	2	1	2	1	3	1	1	4	5	5	5	5	5	5	5	4	4	4	4	4	6	5	3	4	4	5	5	3	4	4	5	4	4	4	7	4	4	4	4	4	4
294	1	19	1	9253	2	1		1	1	1	2	1	3	1	1	2	7	6	7	2	7	2	7	1	7	1	1	4	7	7	1	1	4	7	7	2	1	4	4	4	4	7	7	5	5	6	2	6	6
261	2	18	1	3687	2	2	7687	1	2	1	2	2	3	1	1	1	5	5	1	5	5	4	5	1	5	5	1	5	6	6	1	3	5	5	5	3	5	6	4	7	1	7	7	1	5	3	1	5	7
308	1	18	1	7512	2	1		2	2	2	1	1	3	1	1	2	7	6	6	4	6	4	7	2	6	3	4	5	5	5	4	3	7	5	6	3	2	3	6	6	4	6	7	6	5	6	2	6	5
247	1	18	1	7553	2	1		2	1	2	2	1	3	1	1	3	5	5	3	5	3	3	3	2	6	5	5	5	3	5	1	3	5	3	5	3	5	5	3	5	3	5	7	1	5	2	3	2	3
203	2	18	1	5916	1	2	8252	2	1	2	2	1	3	1	1	2	1	5	1	4	2	4	2	1	5	4	1	5	2	5	1	2	2	4	4	3	6	4	5	4	3	5	7	2	5	4	2	5	5
239	2	19	2	0417	2	1		2	2	2	1	1	3	1	1	3	3	3	3	3	3	3	3	3	5	5	5	5	5	5	2	2	2	4	4	4	4	4	4	4	4	4	4	4	4	4	4	4	4
424	1	19	1	9258	1	2	5916	2	2	1	1	2	3	1	1	7	7	7	7	7	7	7	7	7	7	7	7	7	7	7	7	7	7	7	7	7	7	7	7	7	7	7	7	7	7	7	7	7	7
67	2	18	1	7781	2	2	3851	2	1	2	2	1	3	1	1	1	1	1	1	1	1	1	1	1	1	1	1	1	1	1	1	1	1	1	1	1	1	1	1	1	1	1	1	1	1	1	1	1	1
243	2	22	2	2029	2	1		1	1	2	2	1	3	1	1	7	5	5	7	4	5	4	4	4	4	4	4	4	4	4	4	4	4	4	4	4	4	4	4	4	4	4	4	4	4	4	4	4	4
259	2	18	2	4057	2	1		2	1	2	2	1	3	1	1	5	5	6	4	5	5	4	5	6	6	5	6	6	4	4	1	4	4	4	5	4	5	5	4	5	4	5	5	4	5	4	5	4	4
246	1	18	2	4924	2	1		2	1	2	2	2	3	1	1	4	4	4	4	4	4	4	4	4	4	4	4	4	4	4	4	4	4	4	4	4	4	4	4	4	4	4	4	4	4	4	4	4	4
257	2	18	2	1783	2	1		1	1	2	2	1	3	1	1	3	5	4	4	4	4	4	4	4	4	4	4	4	4	4	4	4	4	4	4	4	4	4	4	4	4	4	4	4	4	4	4	4	4
285	2	18	2	9297	2	1		1	1	2	2	1	3	1	1	6	7	6	7	5	6	6	7	5	7	5	6	5	5	2	5	5	7	5	5	2	3	3	5	3	4	4	4	4	4	4	4	4	4
261	2	18	1	5303	2	1		2	1	2	2	1	3	1	1	5	5	5	5	5	5	5	3	4	5	5	4	5	4	4	3	4	3	4	4	4	5	4	4	4	4	4	4	3	4	4	4	4	4
287	2	18	2	4110	2	1		2	1	2	2	1	3	1	1	5	6	6	5	5	5	5	5	5	5	5	5	5	5	5	5	5	5	5	5	5	5	5	5	5	5	5	5	4	4	4	4	4	4
263	2	19	2	5159	2	1		2	1	2	2	1	3	1	1	4	7	7	6	4	7	3	6	1	7	3	2	6	5	5	2	2	6	6	6	6	3	2	6	6	6	6	7	4	5	6	1	6	6
247	2	18	2	6601	2	1		2	1	2	2	1	3	1	1	2	3	2	2	4	4	4	4	4	4	4	4	4	4	4	4	4	4	4	4	4	4	4	4	4	4	4	4	4	4	4	4	4	4
258	2	18	1	0897	2	1		2	1	2	2	1	3	1	1	4	4	5	4	4	4	4	4	4	4	4	4	4	4	4	4	4	4	4	4	4	4	4	4	4	4	4	4	4	4	4	4	4	4
260	2	18	2	1068	2	1		2	1	2	2	1	3	1	1	3	3	4	5	4	5	5	5	3	5	5	4	4	3	5	4	4	4	5	4	3	4	4	5	3	3	4	7	5	4	5	3	5	5
263	2	18	2	1234	2	1		2	2	2	2	1	3	1	1	1	4	5	3	5	4	4	4	4	4	4	4	4	4	4	4	4	4	4	4	4	4	4	4	5	4	5	4	4	4	4	4	5	4
319	2	18	2	0766	2	1		2	2	2	2	1	3	1	1	5	7	7	7	6	7	6	6	5	7	6	6	6	7	7	6	6	6	6	6	6	6	6	6	6	6	6	7	7	6	7	6	6	6
313	1	18	2	2070	2	1		1	1	2	1	1	3	1	1	5	5	5	5	5	5	5	5	5	5	5	5	5	5	5	5	5	5	5	5	5	5	5	5	5	5	5	5	5	5	5	5	5	5
257	2	18	2	6681	2	1		2	2	2	2	1	3	1	1	2	7	4	2	4	4	5	4	1	7	4	4	4	4	4	4	4	4	4	4	4	4	4	4	4	4	4	4	4	4	4	4	4	4
269	2	18	2	0097	2	1		2	2	2	2	1	3	1	1	5	4	4	5	5	5	5	4	4	6	6	4	5	5	3	4	5	4	3	5	4	4	5	4	4	4	5	5	4	3	4	4	5	4
252	2	20	1	5321	2	2	1994	2	2	2	2	1	3	1	1	3	6	5	5	4	5	4	5	3	5	4	2	5	2	2	1	6	3	5	5	3	3	5	6	2	3	6	7	4	5	6	2	6	6
259	2	19	1	3395	2	2	5578	2	1	2	2	1	3	1	1	3	5	6	4	2	6	2	6	2	6	2	3	3	6	6	2	2	7	6	6	2	2	2	7	2	2	6	7	2	6	7	2	6	6
306	1	20	1	7888	2	1		2	1	2	2	1	3	1	1	6	7	7	7	6	7	5	7	4	3	5	5	4	4	4	4	4	4	7	7	4	1	3	7	7	4	4	4	1	7	7	5	7	3
303	2	19	1	0711	2	1		2	1	2	2	1	3	1	1	2	6	6	6	3	7	2	6	2	7	2	6	2	5	6	6	4	7	5	7	2	2	2	7	3	6	6	7	2	6	7	3	6	6
268	2	19	1	7463	2	2	5855	2	1	2	2	1	3	1	1	3	6	5	6	1	5	1	5	1	6	5	4	5	7	7	1	3	7	5	5	3	1	4	7	5	5	6	7	1	4	4	4	4	4
302	1	18	2	2696	2	1		2	2	1	1	3	3	1	1	1	7	6	1	5	7	2	7	1	7	4	7	3	1	4	4	2	1	7	7	1	1	2	7	7	4	7	7	1	7	7	2	7	7
266	2	18	2	9782	2	1		2	1	2	2	1	3	1	1	4	3	4	6	5	6	6	4	5	5	5	4	5	4	5	4	4	4	4	5	4	5	4	4	4	4	4	7	4	4	4	4	4	3
259	2	19	2	3090	2	1		2	1	1	1	1	3	1	1	3	4	4	4	4	4	4	4	3	4	4	4	4	5	4	3	4	5	4	4	4	5	4	5	4	4	4	5	2	4	4	4	5	4
246	2	18	1	5582	2	1		2	2	2	1	1	3	1	1	3	5	5	1	5	3	5	5	3	5	5	1	3	3	5	1	3	7	5	5	5	4	5	1	7	5	5	7	4	5	5	3	5	5
276	2	19	1	9100	2	1		1	1	2	2	1	3	1	1	5	4	7	5	2	5	1	5	1	7	6	7	3	4	7	2	1	7	6	7	2	2	1	7	6	3	7	7	1	6	5	3	6	5
286	2	18	1	6939	2	1		2	1	2	2	1	3	1	1	5	6	5	6	4	6	4	6	5	6	6	6	6	4	5	4	4	7	4	6	3	3	4	4	6	4	4	4	4	4	4	4	6	5
190	2	18	2	0671	2	1		2	2	2	2	1	3	1	1	5	2	2	3	2	2	2	2	4	2	2	2	2	2	2	2	2	2	5	4	5	6	4	2	2	2	3	7	2	3	3	5	3	4
225	2	18	2	3706	2	1		2	1	2	2	1	3	1	1	6	4	5	6	5	6	6	5	1	6	5	2	6	4	5	1	5	4	5	5	2	5	5	3	2	2	4	7	1	1	2	4	3	4
234	2	18	1	7067	2	1		2	2	1	2	1	3	1	1	3	2	6	1	2	3	4	1	4	7	3	1	2	3	6	1	2	4	6	6	3	7	3	5	4	2	6	7	1	5	6	3	6	4
300	2	19	2	9551	2	1		2	1	1	2	3	3	1	1	5	7	6	6	5	6	6	6	4	7	6	5	5	2	4	4	4	6	5	5	1	2	4	6	6	4	6	7	4	4	5	3	6	6
252	2	18	1	9212	2	1		2	2	1	2	3	3	1	1	4	4	4	3	3	3	3	3	3	5	4	4	4	4	4	4	4	4	5	4	4	4	4	4	4	4	4	4	4	4	4	4	4	4
223	2	18	1	6489	2	2	0198	2	1	2	2	1	3	1	1	4	2	6	2	2	4	2	2	2	5	2	2	2	2	6	2	2	2	6	4	4	6	4	4	4	4	4	7	2	2	2	2	2	6
258	2	18	1	2094	2	1		1	2	1	2	1	3	1	1	2	5	6	4	4	5	2	6	2	6	4	2	3	4	6	2	2	6	5	5	4	4	2	5	5	3	4	7	4	5	5	4	6	4
304	2	18	2	1869	2	1		2	1	2	2	1	3	1	1	4	6	6	6	6	6	5	6	4	6	6	4	5	6	6	4	4	6	6	6	4	2	2	6	4	4	5	7	5	5	6	2	6	5
213	2	19	1	6608	2	2	2983	2	1	2	2	1	3	1	1	5	4	6	4	4	6	3	4	3	5	3	3	4	4	2	3	2	6	5	5	4	5	4	3	2	2	5	4	3	4	3	4	2	4
269	2	19	1	2965	2	2	0000	2	1	2	2	1	3	1	1	1	7	7	4	1	7	1	7	1	7	1	5	1	3	5	3	1	7	7	7	1	1	1	7	5	3	7	7	1	5	5	1	7	6
265	2	18	2	8820	2	1		2	1	2	2	3	3	1	1	4	4	5	6	4	2	6	4	4	5	5	5	5	4	6	4	4	4	3	3	4	4	5	4	5	5	5	5	4	4	3	4	4	4
96	1	18	1	6928	2	1		1	1	1	2	2	3	1	1	1	2	7	4	2	6	1	1	1	7	4	5	1	1	1	1	1	1	1	1	1	1	1	1	1	1	1	1	1	1	1	1	1	1
237	2	18	1	9872	2	2	3001	2	1	2	2	1	3	1	1	1	4	7	1	1	1	1	1	1	6	1	1	1	6	6	1	1	6	7	7	1	6	2	6	6	1	7	7	4	6	6	2	6	5
212	2	18	1	6599	2	1		1	1	2	2	1	3	1	1	1	1	6	4	3	5	1	2	4	7	4	1	4	5	4	1	2	5	4	6	4	5	4	5	2	2	4	7	1	2	2	3	4	4
175	2	18	1	9139	1	2	1917	2	1	2	2	1	3	1	1	2	1	4	1	1	5	1	1	1	4	1	1	1	1	1	1	1	1	4	4	1	4	2	4	1	1	6	5	1	1	4	5	5	5
242	2	18	1	7515	2	1		2	1	2	2	1	3	1	1	1	7	6	4	1	6	3	7	2	7	4	1	1	7	4	1	1	1	5	7	1	4	1	6	1	4	6	6	1	2	4	6	7	5
237	2	20	1	2181	2	2	0380	1	1	2	1	1	3	1	1	6	6	4	3	3	5	2	4	3	5	4	2	2	2	5	2	1	5	5	6	4	6	2	3	2	3	5	6	2	3	3	3	6	6
248	2	18	1	0656	2	1		2	2	2	2	1	3	1	1	4	3	4	4	5	5	4	3	4	5	4	3	4	6	5	4	4	4	4	5	4	5	5	5	4	4	4	7	2	4	3	3	3	5
317	2	18	2	5703	1	1		2	2	2	2	1	3	1	1	4	7	4	4	7	7	7	6	4	7	7	5	7	7	5	4	5	7	3	5	4	4	6	6	5	3	6	7	7	3	4	4	5	5
248	2	19	1	1805	2	1		2	2	2	1	1	3	1	1	2	6	6	4	4	5	2	3	2	7	2	1	2	6	5	1	1	5	6	7	1	4	2	2	6	2	6	7	2	5	3	6	7	6
330	2	19	1	0703	2	2	5617	2	2	2	2	1	3	1	1	3	7	6	6	5	7	4	6	7	6	6	5	5	6	5	4	4	7	4	6	4	3	4	7	5	5	5	7	5	5	7	4	7	5
253	2	18	1	1106	2	1		2	1	2	2	3	3	1	1	2	7	7	2	1	5	1	7	1	7	1	1	1	1	6	1	1	7	7	7	1	1	1	6	6	2	6	7	1	5	7	5	7	7
276	2	18	2	5683	2	1		2	1	2	2	1	3	1	1	4	6	6	4	4	5	4	4	4	7	4	4	4	4	6	4	4	6	6	7	4	4	4	6	4	4	4	4	4	4	4	1	4	5
285	2	18	1	1293	2	2	6223	2	1	2	2	1	3	1	1	3	2	4	3	3	4	4	4	3	7	3	1	4	4	7	4	2	7	5	7	2	4	3	7	6	3	7	7	4	5	5	2	7	7
231	2	18	2	7260	2	1		2	1	2	2	1	3	1	1	2	4	6	1	4	4	4	4	4	4	4	4	1	1	3	1	3	5	4	4	4	4	4	4	1	2	6	7	1	4	4	3	6	5
283	1	18	2	1081	2	1		1	1	2	2	1	3	1	1	7	6	4	5	4	5	5	5	5	6	3	3	4	5	5	3	3	6	5	5	6	2	3	1	1	4	5	7	5	1	2	5	3	5
269	2	20	1	1987	2	2	2859	2	1	1	2	1	3	1	1	2	6	6	2	2	6	2	2	6	7	4	2	2	4	6	2	2	6	6	6	2	4	2	6	6	3	6	6	4	6	6	2	6	6
264	2	18	1	9816	2	1		2	2	2	2	1	3	1	1	5	5	5	5	6	5	6	5	4	6	6	6	6	5	5	6	5	4	4	5	4	4	4	4	4	4	4	7	2	2	4	4	5	4
283	2	20	2	2479	2	1		2	2	2	2	1	2	1	1	5	7	5	6	4	6	5	4	5	4	6	5	7	7	4	4	5	4	5	5	4	2	4	6	3	5	3	7	2	4	6	4	5	4
276	2	18	2	1886	2	1		2	2	2	2	1	3	1	1	4	5	4	5	5	5	5	5	4	5	5	4	5	5	5	4	4	4	5	5	4	4	4	5	5	4	6	7	4	4	5	4	5	5
245	2	18	2	5712	2	1		2	1	2	2	1	3	1	1	4	4	4	4	4	4	4	4	4	6	4	4	6	7	6	4	4	6	4	4	5	5	4	4	4	4	4	7	1	4	4	4	2	4
323	2	19	2	5232	2	1		2	2	2	2	1	3	1	1	4	7	6	7	3	6	2	7	3	7	5	7	5	7	7	4	1	7	4	5	5	2	2	6	5	7	5	7	5	7	7	2	7	6
176	2	19	2	8245	2	1		2	2	2	2	1	3	1	1	1	1	1	1	4	1	1	1	4	7	4	1	4	1	4	1	4	4	1	7	4	7	4	1	2	4	1	7	1	1	1	7	1	1
190	2	19	2	5626	2	1		2	2	1	2	1	3	1	1	3	3	3	3	3	3	3	3	3	3	3	3	3	3	3	3	3	3	3	3	3	3	3	3	3	3	3	3	3	3	3	3	3	3
302	2	18	1	0127	2	1		2	1	2	2	1	3	1	1	3	6	2	6	3	6	2	6	2	6	3	5	5	4	4	4	4	7	5	6	3	3	3	6	5	6	5	7	4	6	6	2	6	2
261	2	18	1	2447	2	1		2	2	2	2	3	3	1	1	3	4	4	4	4	6	3	2	1	6	5	4	4	6	6	3	4	6	4	6	2	4	3	5	5	3	5	7	1	5	5	3	6	4
261	2	18	1	6887	2	2	0892	2	1	2	2	3	3	1	1	1	7	6	1	5	1	5	6	1	7	5	1	7	7	7	1	4	7	7	7	1	6	4	6	3	2	7	7	1	3	2	3	6	7
292	1	19	2	8999	2	1		2	1	2	2	1	3	1	1	5	5	5	5	5	5	5	5	5	5	5	5	5	5	5	5	5	5	5	5	5	5	5	5	4	5	5	6	5	3	5	3	5	3
267	2	19	1	4684	2	1		2	2	2	2	1	3	1	1	2	5	4	5	6	5	6	5	4	5	5	4	5	6	4	3	5	4	4	5	3	3	4	4	3	4	4	5	4	4	5	4	5	4
292	2	19	1	9579	2	2	3823	2	1	2	2	1	3	1	1	5	4	5	4	3	5	3	4	5	6	3	4	4	4	6	4	4	6	6	6	4	4	5	6	5	4	6	7	4	6	4	4	5	6
193	1	19	2	0757	2	1		2	2	1	2	1	3	1	1	7	7	1	7	7	7	1	7	7	7	7	1	7	7	1	7	1	1	1	1	1	7	7	7	1	7	7	7	1	1	1	1	1	1
276	2	18	1	3476	2	1		2	1	1	2	1	3	1	1	4	4	5	5	5	6	7	4	4	6	6	4	7	4	6	1	4	4	4	5	6	6	6	4	2	3	4	4	1	1	4	3	6	5
243	2	19	2	2725	2	1		2	1	2	2	1	3	1	1	4	4	4	4	5	5	5	5	4	4	5	5	6	3	4	4	3	5	5	5	6	5	3	3	3	3	4	7	1	4	4	5	4	4
255	1	19	1	0892	1	2	6887	2	2	2	2	1	2	1	1	7	1	7	1	3	1	1	1	1	7	4	1	7	1	7	1	1	4	7	7	1	7	1	1	7	1	7	7	4	7	4	1	4	7
250	1	20	2	9327	1	2	1805	2	2	2	2	1	2	2		3	5	5	5	4	5	3	5	1	5	5	4	5	5	5	5	1	4	5	5	5	3	3	4	5	4	5	7	5	4	5	3	5	4
236	2	18	1	2318	2	1		2	2	1	1	1	3	1	1	2	3	5	3	3	5	3	4	2	5	3	2	2	2	5	2	2	5	5	5	3	5	5	5	4	5	5	7	3	4	5	3	5	5
279	2	18	1	1845	2	1		2	1	2	2	1	3	1	1	3	5	6	6	3	5	3	6	4	6	7	3	4	4	3	3	3	7	4	7	3	3	3	6	3	5	3	6	4	5	5	3	6	4
262	1	19	1	8531	2	2	9739	2	1	2	2	1	3	1	1	3	1	7	4	3	2	2	2	2	7	3	3	3	3	7	3	3	3	7	3	3	7	3	3	5	3	7	7	5	6	3	3	4	7
267	1	18	1	0529	2	1		2	2	2	1	1	3	1	1	1	4	7	4	4	3	1	6	2	7	7	5	4	5	6	4	2	1	6	7	2	7	1	6	6	4	6	7	4	7	4	4	5	7
262	2	19	1	2856	1	2	6778	1	1	2	2	1	3	1	1	1	5	7	3	1	2	1	7	1	7	1	1	1	5	7	1	1	5	7	7	1	4	1	6	7	1	7	7	1	7	5	1	7	7
250	2	18	1	4272	2	1		2	1	2	2	1	3	1	1	3	4	4	4	4	4	4	4	6	5	6	4	6	4	5	5	3	6	4	4	3	4	3	3	3	4	3	7	1	1	1	2	3	4
355	1	19	1	0802	2	2	7686	2	1	1	1	1	2	1	1	4	7	7	7	7	7	7	7	7	7	7	7	7	4	7	7	7	7	6	6	6	6	6	6	6	6	6	6	6	6	6	7	7	7
266	2	19	1	1080	2	2	9502	2	2	2	2	2	3	1	1	5	4	7	1	1	1	1	1	1	7	1	1	7	4	7	1	1	7	7	7	1	7	1	5	7	1	7	7	1	7	6	7	7	7
271	2	19	1	3229	2	2	2253	2	2	1	2	1	3	1	1	3	5	6	5	4	5	4	5	1	4	3	4	4	2	6	3	4	4	4	5	3	3	4	6	5	4	4	7	4	5	4	3	4	5
231	2	19	1	6000	2	1		1	1	2	2	2	3	1	1	3	3	6	3	3	2	2	5	1	7	3	2	5	5	5	2	3	5	3	3	5	3	2	5	2	4	3	7	1	6	5	2	6	3
238	2	19	1	6778	1	2	2856	2	1	1	2	1	3	1	1	3	3	6	2	2	2	2	5	2	1	6	1	2	5	3	2	3	1	6	6	2	6	6	7	6	1	6	7	6	6	2	2	6	6
281	2	19	1	6708	1	2	3480	2	2	1	1	3	3	1	1	5	4	4	4	5	4	6	5	5	4	5	4	5	5	4	4	4	4	5	4	4	5	5	5	6	4	5	5	4	5	4	4	5	5
252	1	19	1	3534	2	1		1	1	2	2	3	2	1	1	6	4	3	4	1	3	1	4	2	5	4	4	2	4	5	2	2	4	6	5	4	4	4	5	5	4	5	5	4	4	5	3	3	4
305	2	18	1	7964	2	1		2	2	2	2	1	3	1	1	2	7	7	6	6	5	5	7	3	7	6	1	5	3	6	3	3	5	6	6	5	2	6	7	6	5	7	7	6	6	7	2	7	7
253	2	18	2	1398	2	1		2	1	2	2	1	3	1	1	3	4	3	4	4	4	5	4	4	5	4	4	5	3	3	3	4	4	4	5	4	4	4	4	3	4	4	7	3	4	4	4	4	4
236	2	18	2	2780	2	1		2	2	1	2	1	3	1	1	4	3	4	3	4	3	4	3	3	4	4	4	4	3	4	3	5	3	4	5	3	4	3	5	4	4	3	4	3	4	3	4	4	5
285	2	18	1	9199	2	1		2	2	2	2	1	3	1	1	5	7	7	7	6	6	3	7	2	6	4	2	6	7	5	2	2	6	6	6	3	3	3	6	3	3	3	7	6	6	6	3	6	6
255	2	19	1	7460	2	1		2	2	2	1	1	3	1	1	5	6	4	3	5	4	5	4	3	5	5	4	5	3	4	4	5	5	4	3	5	4	5	4	2	3	4	7	2	3	2	6	4	4
262	2	18	1	2409	2	2	1602	2	2	2	2	1	3	1	1	1	6	6	7	3	5	3	6	7	6	5	3	3	4	3	3	3	7	4	6	4	2	2	7	4	3	5	7	2	4	5	5	7	5
274	2	18	2	1887	2	1		1	2	2	2	2	3	1	1	2	3	5	6	3	6	5	6	2	6	5	3	5	5	6	3	3	5	5	6	3	3	4	6	3	4	5	7	4	3	5	3	6	6
306	1	19	1	0898	2	1		2	2	2	2	1	3	1	1	3	7	7	7	3	7	4	7	1	7	6	2	7	4	6	2	4	7	5	7	1	2	3	6	5	6	6	7	4	6	7	1	6	3
274	1	18	1	4720	2	1		1	1	1	1	1	3	1	1	1	7	7	7	3	6	2	6	6	6	2	6	2	6	6	2	2	3	6	6	2	2	2	4	4	4	6	6	4	5	4	4	5	5
280	2	19	1	9960	2	1		2	2	1	1	1	3	1	1	2	5	6	4	5	3	6	3	2	6	2	6	5	5	5	6	2	6	3	6	2	5	4	7	5	5	5	7	1	7	7	1	7	7
226	2	19	1	2306	2	1		2	1	2	1	1	3	1	1	6	3	6	3	4	2	2	2	4	6	5	3	5	4	4	2	2	4	6	6	3	6	5	2	2	2	5	7	1	6	4	3	5	6
247	1	18	1	7011	2	1		1	1	1	1	1	3	1	1	1	2	7	7	7	2	1	7	1	7	1	1	7	1	6	1	1	1	7	6	4	7	6	6	2	2	6	7	1	6	2	1	3	6
257	1	20	1	7359	2	1		2	2	2	1	1	2	1	1	7	4	7	4	3	3	5	4	4	4	4	4	4	4	4	4	4	4	4	4	4	4	4	4	4	4	4	4	4	4	4	4	4	4
229	1	18	1	7628	2	1		2	1	2	2	1	2	1	1	3	3	5	3	2	3	2	3	6	3	2	2	3	3	5	2	2	3	5	5	4	3	4	3	4	3	4	7	4	3	4	3	4	5
235	2	18	1	3562	2	1		1	2	2	2	1	3	1	1	4	5	5	2	6	6	2	2	4	6	7	2	2	1	4	2	4	4	5	5	2	6	4	5	2	4	6	7	1	4	4	3	4	3
266	2	18	2	1617	2	1		2	1	1	1	3	3	1	1	1	1	5	5	5	7	5	5	5	7	5	4	5	4	3	3	4	7	5	4	5	5	3	7	5	3	5	7	1	3	7	2	7	4
264	2	18	1	5797	2	1		2	2	2	2	1	3	1	1	4	5	5	5	4	5	4	5	3	6	4	3	4	5	5	2	4	5	5	6	3	3	2	6	5	4	5	7	4	5	5	3	6	6
276	1	18	2	6861	2	1		1	1	1	2	1	3	1	1	5	5	6	7	3	3	3	6	2	6	5	4	6	5	5	4	3	6	4	4	5	4	3	4	5	4	4	4	4	5	4	3	4	4
253	1	19	2	2970	2	1		1	1	2	2	1	3	1	1	4	4	7	5	2	5	2	7	2	7	5	1	7	1	3	4	2	6	6	6	3	1	2	5	4	4	4	7	1	1	1	4	1	4
286	1	19	1	2182	2	2	5163	2	1	1	2	2	3	1	1	4	6	7	5	1	7	1	4	1	7	5	4	4	5	7	7	1	1	7	7	1	7	1	6	5	7	5	7	1	6	7	1	7	4
242	2	18	2	8975	2	1		2	2	2	2	1	3	1	1	3	3	3	3	3	4	4	4	3	4	4	4	4	5	4	4	4	5	4	5	4	3	3	4	3	4	4	7	3	3	5	3	5	4
256	2	18	1	0192	2	1		2	1	2	2	2	3	1	1	4	4	5	4	4	4	5	3	4	4	3	5	3	6	6	4	4	2	3	5	4	4	3	4	6	4	4	5	4	3	4	4	5	4
272	2	18	1	0448	2	1		1	1	2	2	1	3	1	1	5	7	3	4	5	5	5	6	4	6	7	4	7	4	1	1	1	1	4	5	6	3	5	5	3	6	6	7	1	3	6	5	7	4
233	2	19	1	7847	1	1		2	2	2	2	1	3	1	1	2	2	4	2	2	5	2	2	1	6	6	2	4	2	2	2	4	4	4	4	4	5	4	4	4	4	4	4	2	4	4	4	4	4
376	1	19	1	7651	2	1		2	1	2	2	1	3	1	1	7	7	7	7	7	7	7	7	1	7	3	3	7	7	7	2	3	7	7	7	3	1	2	7	3	6	7	7	7	7	7	1	7	7
221	1	18	1	8726	2	1		2	1	2	2	1	3	1	1	2	5	7	1	2	1	1	1	1	7	1	1	2	1	7	1	1	1	6	4	4	7	5	5	2	1	6	7	4	3	3	2	5	7
241	1	18	2	6207	2	1		2	2	1	2	1	3	1	1	4	4	4	4	4	4	4	4	4	4	4	4	4	4	4	4	4	4	4	4	4	4	4	4	4	4	4	7	1	4	1	4	1	4
272	1	18	1	0693	2	1		1	1	1	1	3	3	1	1	3	6	7	4	3	2	1	7	1	7	1	3	2	1	7	1	1	7	7	7	4	3	1	6	5	1	6	7	1	7	6	1	7	7
262	1	18	2	3446	2	1		2	1	1	2	1	2	1	1	4	4	4	4	4	4	4	4	4	4	4	4	4	4	4	4	4	4	5	5	5	5	5	4	5	2	4	5	5	5	5	3	5	4
294	2	20	1	4402	1	2	9250	2	1	1	2	1	3	1	1	1	6	6	6	5	6	4	4	2	5	6	4	5	4	6	6	2	6	5	6	3	5	3	7	4	4	6	5	5	4	6	3	6	6
241	2	19	1	9435	1	2	8193	2	1	2	2	1	3	1	2	4	2	4	4	4	5	5	4	4	4	3	4	3	4	4	3	5	4	4	5	3	3	3	5	3	4	5	3	4	4	3	3	3	3
436	1	18	1	1758	2	1		2	1	2	2	1	3	1	1	7	7	7	7	7	7	7	7	7	7	7	7	7	7	7	7	7	7	7	7	7	7	7	7	7	7	7	7	7	7	7	7	7	7
290	2	19	1	2649	2	1		2	1	2	1	1	3	1	1	6	6	6	7	3	3	2	6	2	7	5	2	2	2	6	2	6	6	6	6	6	3	3	7	6	6	6	1	4	4	6	2	3	5
319	2	18	2	6825	2	1		2	1	2	2	1	3	1	1	4	7	5	7	4	7	3	7	3	7	7	7	6	7	4	4	7	7	5	7	7	1	6	7	3	7	6	7	6	4	7	1	7	4
239	2	18	1	6960	2	2	0691	1	1	2	2	1	3	1	1	3	2	6	4	2	4	2	5	1	6	6	1	5	6	3	1	1	6	6	6	2	6	3	6	3	2	6	4	1	6	6	2	5	5
251	1	17	2	0027	2	1		2	2	2	1	1	3	1	1	4	4	4	4	4	4	4	4	4	4	4	4	4	4	4	4	4	4	4	4	4	4	4	4	4	4	4	4	4	4	4	4	4	4
436	1	20	1	2117	2	3	0000	2	1	2	2	1	3	1	1	7	7	7	7	7	7	7	7	7	7	7	7	7	7	7	7	7	7	7	7	7	7	7	7	7	7	7	7	7	7	7	7	7	7
257	2	18	2	2960	2	1		2	2	2	2	1	3	1	1	5	4	4	4	5	5	3	3	3	5	4	5	5	4	5	4	4	4	3	5	4	4	5	4	3	4	5	4	1	4	5	3	5	4
236	2	18	2	2384	2	1		2	1	2	2	1	3	1	1	4	1	5	3	4	4	3	3	2	5	3	3	3	4	4	3	3	4	5	5	3	4	4	4	2	4	3	7	1	4	3	3	5	6
255	1	18	1	1260	1	2	2131	2	1	2	2	1	2	2		4	1	7	1	1	1	1	7	1	7	1	1	1	5	7	1	1	4	7	7	1	7	1	4	7	1	7	7	4	7	7	1	5	7
236	2	18	1	2384	1	2	0861	2	2	2	2	1	3	1	1	4	1	4	1	3	4	3	3	4	4	3	2	3	3	5	2	4	4	4	4	4	4	4	4	4	4	4	7	1	4	5	5	4	4
234	2	19	1	6878	2	2	7437	2	1	2	2	1	3	1	1	1	1	7	4	3	1	1	1	1	7	1	2	7	1	6	1	1	1	7	6	4	7	2	6	6	1	6	7	1	7	6	4	6	6
236	2	18	1	3959	2	2	7156	1	1	2	2	1	3	1	1	2	5	6	5	2	2	2	6	2	6	2	2	2	2	2	6	2	3	6	6	2	6	2	5	6	2	6	7	1	3	2	3	5	5
242	2	18	2	7340	2	1		2	1	2	1	1	3	1	1	4	4	4	4	4	4	4	4	4	4	5	5	5	4	3	4	3	4	4	4	4	4	4	4	4	4	4	7	2	4	4	3	5	4
252	2	19	1	7296	2	2	8296	2	1	2	1	1	3	1	1	3	6	7	5	1	2	1	6	1	6	1	1	1	5	6	1	2	3	7	7	3	3	1	6	6	1	7	7	2	6	7	2	5	7
247	2	18	1	2317	1	2	3102	2	1	2	2	1	3	1	1	3	4	5	3	3	5	3	4	2	5	3	3	4	3	5	3	3	3	5	5	3	5	3	5	5	3	5	4	2	5	3	3	6	6
181	2	19	2	9861	2	1		2	2	1	2	1	3	1	1	2	1	4	1	2	2	2	1	1	2	1	1	2	1	6	1	1	2	4	6	2	7	6	1	2	2	4	7	1	4	1	3	1	5
267	2	18	1	2131	1	2	1260	2	1	1	1	1	3	1	1	2	7	7	1	2	1	1	4	1	3	1	1	2	7	7	1	1	6	7	7	1	7	1	7	7	1	7	7	4	7	7	1	7	5
305	1	20	2	4799	2	1		1	1	2	2	1	3	1	1	6	5	6	5	6	5	6	4	3	6	6	6	6	4	4	4	4	5	5	5	5	6	5	4	3	3	5	7	6	4	6	4	6	5
228	1	19	1	3102	1	2	2317	1	1	2	2	1	3	1	1	1	1	1	7	1	1	1	1	1	1	1	1	1	7	7	1	1	4	7	5	1	7	1	5	6	1	6	7	1	7	5	1	6	7
289	2	16	1	7686	1	2	0802	1	1	2	2	3	2	1	1	1	7	6	6	5	7	5	7	1	7	6	4	6	2	7	6	1	5	7	7	1	1	1	6	7	5	7	7	1	7	6	1	6	7
291	2	19	1	1410	2	1		2	2	1	2	1	3	1	1	4	6	5	6	4	6	5	6	3	6	5	3	5	6	3	3	3	6	5	6	3	4	3	6	5	5	6	7	3	5	6	3	6	5
207	2	18	1	9892	2	2	0722	2	2	2	2	1	3	1	1	4	1	6	1	1	1	1	1	1	4	3	1	1	1	6	4	2	4	4	4	2	2	2	4	4	2	6	7	4	5	5	4	5	6
337	1	19	2	3713	2	1		2	1	2	2	1	3	1	1	6	6	6	6	6	6	6	6	6	6	6	3	3	6	6	3	3	6	6	6	2	6	6	6	6	6	6	7	3	6	6	6	6	6
175	2	18	1	3877	1	1		2	1	1	1	1	3	1	1	1	1	1	1	1	1	1	1	1	1	1	1	1	1	7	1	1	1	7	1	1	7	1	1	4	1	7	7	1	1	1	7	1	4
283	2	19	2	7303	2	1		2	2	2	2	1	3	1	1	2	6	4	4	5	6	5	7	4	7	6	3	6	2	4	4	4	7	5	6	3	7	6	5	1	4	5	7	1	6	6	2	6	7
251	2	18	1	1181	2	2	3085	2	1	1	1	1	3	1	1	4	4	4	4	4	4	4	4	4	4	4	4	4	4	4	4	4	4	4	4	4	4	4	4	4	4	4	4	4	4	4	4	4	4
283	2	18	1	1098	2	1		2	1	2	2	1	3	1	1	2	4	5	5	3	5	2	5	3	6	5	4	5	2	6	5	3	6	6	6	3	3	2	5	5	5	5	7	5	5	5	4	5	5
275	2	18	1	2982	2	2	2392	2	1	1	1	1	3	1	1	2	6	7	2	2	1	1	6	1	7	2	1	1	7	7	1	1	5	5	7	2	7	1	6	6	2	7	7	5	7	6	2	7	6
243	2	18	1	3231	1	2	0379	1	1	2	2	1	3	1	1	2	2	6	4	2	2	2	4	4	7	2	1	2	2	7	1	2	4	7	4	4	2	2	6	4	2	6	7	4	6	6	7	5	6
245	2	19	1	2168	2	1		2	1	1	1	3	3	1	1	4	5	2	2	6	6	7	1	3	5	6	2	4	2	3	1	6	2	4	4	6	7	7	4	2	5	2	7	1	2	3	4	3	2
243	1	18	1	3039	2	1		2	1	2	2	1	3	1	1	3	4	6	2	3	1	3	2	1	5	4	1	5	4	6	2	2	1	4	3	3	5	5	2	6	2	6	6	2	4	3	3	3	6
318	2	18	1	8157	2	1		2	1	2	2	1	3	1	1	6	7	7	5	7	6	2	7	4	7	7	2	4	7	3	2	6	6	7	7	2	2	6	7	4	6	5	7	6	7	6	2	6	6
195	2	19	1	4557	2	2	8010	2	1	2	2	1	3	1	1	7	6	4	6	5	2	4	4	1	5	4	1	4	1	1	1	1	4	4	4	6	6	3	2	1	2	4	7	1	1	5	4	6	3
264	2	18	1	0915	2	2	8726	2	1	2	2	1	3	1	1	2	5	7	2	2	2	1	6	1	7	6	2	2	6	5	2	1	6	6	7	2	4	2	6	4	2	6	7	4	6	7	2	6	6
216	1	19	2	6707	2	1		2	1	2	2	1	3	1	1	2	2	6	2	2	2	2	2	2	4	2	2	2	4	5	2	2	3	5	4	2	4	4	4	4	4	4	7	2	4	2	4	2	4
255	1	18	2	7799	2	1		2	2	2	2	1	3	1	1	1	1	7	1	1	1	7	1	7	7	7	7	1	4	7	1	1	7	7	7	1	1	1	4	4	1	7	7	1	7	4	7	7	7
231	2	17	1	0301	2	1		2	2	2	2	1	1	1	1	4	5	4	2	6	4	6	4	5	6	2	1	4	4	6	1	4	5	1	3	3	6	6	6	2	5	5	5	1	3	2	4	5	5
240	2	19	1	8206	2	1		1	2	1	1	1	3	1	1	4	3	6	4	3	5	2	4	3	6	4	3	5	3	6	3	4	3	5	5	2	5	4	5	2	3	6	7	4	6	5	2	5	4
313	2	19	2	5068	2	1		2	2	1	2	2	3	1	1	4	6	7	7	6	6	6	6	4	6	6	6	6	3	6	6	4	5	2	6	6	4	2	7	3	4	4	6	4	6	6	3	6	6
274	2	18	1	2269	2	2	7482	2	1	1	1	1	3	1	1	2	4	6	3	4	4	3	5	3	6	4	2	3	4	6	3	4	5	5	5	3	4	4	6	5	3	6	6	3	5	5	3	5	5
285	2	18	1	5731	2	2	2636	2	2	2	2	1	3	1	1	4	3	3	4	5	3	4	3	4	5	6	4	7	3	4	4	5	4	4	3	4	6	7	4	4	4	6	4	3	4	6	4	4	4
234	2	19	1	9632	1	1		2	1	2	2	1	3	1	1	2	7	4	1	2	4	2	4	1	7	3	1	4	3	5	1	4	6	4	4	2	6	3	7	2	4	4	7	1	4	4	4	4	5
268	2	19	1	0233	1	1		2	1	2	2	1	3	1	1	4	7	6	7	3	6	6	7	2	6	6	1	6	7	7	1	2	5	6	6	1	1	6	7	3	2	7	7	6	6	4	2	5	6
249	2	18	1	3669	2	1		2	2	2	2	1	3	1	1	4	5	4	4	4	5	4	5	4	5	5	5	4	4	4	4	4	4	4	4	4	4	4	3	3	3	5	7	2	1	3	4	5	3
273	1	21	1	2557	1	2	0994	2	2	1	2	2	3	2		2	6	5	5	4	6	5	7	1	5	5	5	5	4	5	5	5	5	5	5	2	2	3	5	4	5	5	7	1	6	4	4	4	5
209	2	18	1	5969	1	2	6128	2	2	1	1	1	3	1	1	1	1	4	1	5	1	3	1	4	7	5	1	5	7	3	1	4	1	5	4	5	7	2	7	3	1	6	7	1	1	5	2	6	4
230	2	19	1	0994	1	2	2557	2	2	1	2	1	3	1	1	1	1	4	4	4	4	4	1	4	7	5	1	5	1	5	4	1	4	4	4	4	6	5	5	3	1	5	7	1	1	1	1	7	5
232	2	17	2	2901	2	2	2988	2	1	2	2	1	2	1	1	4	4	4	4	5	3	5	4	4	5	5	5	5	7	4	3	4	7	5	4	4	5	5	6	3	4	4	4	1	4	4	3	4	5
273	2	19	1	5636	2	1		2	2	2	2	1	3	1	1	3	5	5	5	4	5	5	5	4	5	5	4	5	5	4	4	4	4	4	4	4	5	4	5	4	4	5	5	4	4	4	4	5	4
234	2	18	2	5626	2	1		2	1	2	2	1	2	1	1	2	6	5	3	5	5	5	5	5	6	6	3	5	2	6	2	2	2	6	7	1	1	2	5	2	2	5	7	1	5	2	2	5	6
221	1	18	1	6661	2	1		2	2	2	2	1	3	1	1	3	5	7	6	4	4	4	4	4	7	4	3	3	1	6	1	1	1	4	4	2	2	2	2	2	2	2	6	4	3	5	4	5	6
178	1	18	1	3606	2	1		1	1	2	2	1	3	1	1	3	1	2	1	1	1	1	1	1	6	1	2	1	1	6	1	1	1	6	6	2	7	2	1	4	1	4	7	1	2	2	4	2	4
293	2	18	1	6369	2	1		2	1	2	2	3	3	1	1	1	7	5	4	4	7	4	7	4	7	6	4	4	7	4	4	3	7	4	6	4	1	4	6	4	4	6	7	4	4	6	6	6	4
190	1	18	1	0756	1	2	8197	1	1	2	2	1	2	1	1	3	3	3	3	3	3	3	3	3	3	3	3	3	3	3	3	3	3	3	3	3	3	3	3	3	3	3	3	3	3	3	3	3	3
226	2	19	1	2381	2	1		2	1	1	2	1	3	1	1	5	4	2	4	7	5	6	4	5	3	2	1	5	4	2	1	6	4	3	5	5	6	7	6	3	2	4	4	1	3	2	5	5	3
233	2	19	1	6878	1	2	7437	2	1	2	2	1	3	1	1	2	1	7	4	2	2	1	1	1	7	3	4	1	1	6	1	2	2	7	7	3	1	3	6	6	1	6	7	1	6	6	5	5	6
287	1	18	2	2575	2	1		2	1	2	2	1	3	1	1	4	4	4	6	5	5	5	5	1	5	5	5	5	4	5	5	5	5	5	5	5	5	5	5	5	5	5	7	4	4	4	5	5	5
326	2	19	1	1852	2	1		2	1	2	2	1	3	1	1	4	4	5	4	6	7	6	6	3	6	7	5	7	4	7	3	3	3	6	7	3	5	3	7	7	3	7	7	4	6	7	2	7	7
253	2	8888	2	2222	2	2	4444	1	1	2	2	1	1	1	1	6	6	5	4	5	3	6	3	5	5	3	3	5	3	5	5	3	3	5	4	4	3	4	1	7	1	7	3	3	5	3	5	1	7
278	1	18	1	8315	2	1		1	1	2	1	1	3	1	1	1	5	7	7	2	6	1	6	1	7	5	5	2	7	7	4	2	4	6	7	4	3	2	7	5	4	7	6	5	5	3	5	5	5
279	2	18	1	8197	1	2	0756	1	2	2	2	3	3	1	1	2	6	6	5	3	5	3	5	2	6	5	3	5	6	5	3	3	5	5	5	2	3	2	5	6	5	6	7	4	6	6	3	5	4
144	1	19	1	6963	2	1		2	2	2	2	1	3	1	1	1	1	1	1	1	1	1	1	1	1	1	1	1	1	1	1	1	1	1	1	1	1	1	1	1	1	1	1	1	1	1	1	1	1
283	1	19	1	7437	1	2	6878	2	2	1	2	1	3	1	1	3	4	3	7	4	4	3	7	7	4	3	3	3	4	7	3	3	5	4	7	3	4	3	6	7	3	4	5	3	3	3	3	4	6
190	2	18	2	9649	1	1		2	2	2	2	1	3	1	1	3	1	3	2	2	3	3	2	4	2	4	3	2	3	3	3	4	4	3	4	2	3	3	3	4	3	3	4	3	4	3	3	3	2
234	2	19	2	6118	2	1		2	1	2	2	1	3	1	1	2	2	6	1	4	3	2	2	2	7	2	2	2	2	6	2	2	5	5	6	3	6	4	5	3	4	4	7	1	6	2	3	5	4
292	2	19	1	1410	2	1		2	2	1	2	1	3	1	1	5	6	5	6	4	6	4	5	4	6	5	3	5	5	4	4	3	5	5	5	3	4	4	6	5	4	6	7	3	4	5	3	6	5
260	2	19	1	9999	2	2	9999	2	2	2	2	1	3	1	1	5	4	5	4	5	4	5	4	5	4	4	4	5	3	5	4	4	4	4	5	4	4	4	4	4	4	4	4	5	5	5	4	4	4
245	2	18	1	8540	2	1		2	1	2	1	1	3	1	1	1	1	1	1	7	4	1	1	1	4	7	7	4	1	7	1	1	4	7	4	4	7	1	7	7	1	7	7	1	7	1	7	7	7
233	2	19	2	0984	2	1		2	2	2	2	1	3	1	1	3	3	3	3	3	3	3	3	3	3	3	3	3	3	3	3	3	3	6	6	3	2	2	2	4	4	4	4	4	4	4	4	4	4
242	2	19	2	5028	2	2	3333	2	1	2	2	1	3	1	1	1	3	6	3	3	1	3	5	1	6	3	2	5	4	5	3	3	5	5	5	3	6	3	5	4	3	5	7	4	4	6	4	5	5
282	2	18	1	5736	2	2	7090	2	1	1	1	1	3	1	1	3	6	5	6	4	6	3	6	2	6	4	3	4	6	5	4	3	7	5	6	3	3	3	6	4	4	5	7	4	6	6	3	6	6
252	1	19	1	1957	2	1		2	1	2	2	1	4	1	1	4	4	4	4	4	4	4	4	4	4	4	4	4	4	4	4	4	4	4	4	4	4	4	4	4	4	4	4	4	4	4	4	4	4
200	2	18	1	0763	2	1		2	1	2	1	1	3	1	1	5	1	4	2	6	2	6	2	2	4	5	2	6	4	6	2	4	2	4	6	5	6	6	6	2	2	2	6	2	2	2	2	2	2
260	2	18	1	3524	1	2	5187	1	1	2	2	1	3	1	1	2	3	6	4	4	3	4	3	4	5	4	3	4	4	6	3	4	4	5	4	4	5	4	5	5	2	6	7	4	5	5	4	6	6
193	2	18	1	6187	2	1		2	2	2	2	1	3	1	1	1	1	7	2	1	5	1	1	1	6	6	1	2	1	6	4	1	1	7	7	2	7	2	1	2	1	6	7	1	6	3	3	1	1
264	2	17	1	2811	2	1		2	1	2	2	1	3	1	1	3	3	6	2	6	5	5	5	1	7	6	5	6	7	6	1	2	7	3	7	2	5	5	6	1	4	3	7	1	4	6	1	7	6
293	2	19	1	1511	2	1		2	2	1	2	1	3	1	1	5	5	5	5	5	4	5	6	4	5	5	4	6	5	4	6	5	4	6	4	5	5	4	5	5	5	4	4	6	5	4	3	5	5
76	2	17	2	9257	2	1		2	2	2	2	1	3	1	1	1	1	1	1	1	1	1	1	1	1	1	1	1	1	1	1	1	1	1	1	1	1	1	1	1	1	1	1	1	1	1	1	1	1
257	1	18	1	0011	1	2	4272	2	1	2	2	1	2	2		4	4	4	4	4	4	4	4	4	4	4	4	4	4	4	4	4	4	4	4	4	4	4	4	4	4	4	4	4	4	4	4	4	4
239	1	18	1	1375	2	1		2	2	2	2	1	3	1	1	2	2	6	5	2	4	2	3	1	5	3	2	2	5	5	3	3	3	4	4	4	4	4	3	5	5	5	5	4	4	4	3	3	4
265	2	18	2	4211	2	1		2	2	2	2	1	3	1	1	3	3	5	4	5	5	3	5	3	5	4	4	5	5	5	3	4	5	5	5	3	4	4	5	3	3	5	6	4	3	5	3	5	5
239	1	19	1	6156	2	1		1	1	1	2	1	3	1	1	5	2	7	2	1	2	1	1	1	5	2	1	1	1	5	1	1	2	6	6	2	5	5	5	5	2	6	7	1	6	5	2	5	6
299	1	18	2	6056	2	1		2	2	1	2	3	4	1	1	4	6	7	6	3	7	3	7	2	6	4	4	4	5	6	4	4	5	4	5	3	3	3	7	6	5	5	7	4	5	5	3	6	5
274	1	15	1	9999	2	4		2	1	2	2	1	6	2		7	7	7	7	1	7	1	7	1	7	1	1	1	7	1	1	1	7	7	7	1	1	1	7	1	7	1	7	4	7	7	1	7	1
264	1	19	1	1452	2	1		2	2	1	1	1	4	1	1	4	3	5	4	3	4	3	5	3	5	5	4	4	4	5	3	3	4	4	5	3	3	3	4	5	3	4	3	4	3	4	3	3	4
257	2	18	1	3843	2	1		2	1	2	1	2	3	1	1	4	4	4	4	4	4	4	4	4	4	4	4	4	4	4	4	4	4	4	4	4	4	4	4	4	4	4	4	4	4	4	4	4	4
244	2	20	2	7094	2	2	6563	1	1	2	1	1	3	1	1	3	6	6	4	2	3	2	4	4	5	5	4	4	4	5	3	2	3	6	5	3	4	3	5	3	4	5	7	2	5	3	3	4	5
331	1	18	2	2690	2	1		2	1	2	2	1	3	1	1	6	7	6	7	7	6	6	7	2	7	7	7	6	6	2	6	5	6	3	6	6	2	3	6	6	5	6	7	4	6	6	2	6	4
285	1	19	2	3450	2	1		2	2	1	2	1	3	1	1	3	5	7	5	3	3	2	6	7	7	3	4	5	2	6	4	2	3	6	6	3	4	2	6	5	4	4	7	4	6	6	3	6	6
180	2	18	1	2934	2	1		2	1	2	1	1	3	1	1	4	2	6	2	2	2	2	2	2	5	2	2	2	2	5	2	2	2	5	5	2	6	5	1	1	1	5	7	1	4	2	6	1	4
300	1	18	1	3742	2	1		2	1	2	1	1	3	1	1	4	6	7	7	6	6	1	7	1	7	7	7	6	4	7	7	1	5	7	7	1	1	1	5	4	5	7	7	4	5	5	2	2	4
282	1	18	1	5669	2	1		2	1	2	2	3	3	1	1	3	3	7	6	1	7	1	6	1	7	5	1	6	5	7	1	1	1	7	7	1	3	2	7	3	7	5	7	1	4	7	2	7	5
261	1	20	1	6128	1	2	5969	1	1	2	2	1	3	1	2	1	5	7	2	1	4	2	2	1	7	2	2	2	2	7	7	2	7	7	7	2	2	1	7	7	4	7	7	1	7	7	1	7	7
260	2	19	2	5622	2	1		1	2	1	2	3	3	1	1	5	6	4	4	7	3	7	3	4	5	4	3	5	6	4	4	4	4	4	4	4	3	5	3	4	4	4	4	3	3	5	5	4	3
257	2	19	1	5305	2	1		2	1	2	2	1	3	1	1	5	4	7	4	4	3	3	4	3	6	4	3	4	5	4	3	3	4	5	6	3	4	3	5	3	3	5	4	3	5	5	3	6	4
256	2	18	2	6652	2	1		2	2	2	2	1	3	1	1	4	5	5	4	5	5	5	4	4	4	4	4	4	4	4	4	4	4	5	4	3	5	4	5	4	4	4	7	1	4	4	4	6	4
250	1	19	2	6368	2	2	3310	1	2	2	2	1	3	1	1	2	4	7	2	2	2	1	5	3	7	2	2	1	4	5	2	2	2	6	7	1	6	2	5	5	2	2	7	2	6	6	2	6	7
238	1	22	1	9502	1	2	1080	2	2	2	2	2	4	2		4	2	5	2	4	4	4	4	4	3	3	3	3	1	3	2	4	1	4	2	7	7	4	4	3	1	3	7	4	4	4	4	4	4
249	1	18	1	6168	1	1		2	2	2	2	1	3	1	1	5	6	6	5	2	3	2	6	2	6	5	3	5	3	3	3	3	5	5	5	3	2	2	6	2	3	2	7	1	2	2	3	5	5
244	1	20	2	9649	2	1		2	2	2	2	1	3	1	1	4	4	3	4	5	4	7	3	4	4	4	4	5	2	4	1	1	4	3	5	4	5	4	3	4	4	4	4	4	2	6	3	6	4
274	2	18	1	6090	2	2	2934	2	1	1	2	2	3	1	1	3	3	5	3	3	3	3	3	3	7	3	3	3	4	7	4	4	7	6	6	4	3	3	6	7	1	7	7	4	6	5	3	6	6
245	2	18	1	2008	2	1		2	1	1	1	1	3	1	1	5	3	4	3	4	4	5	4	3	4	4	3	5	3	4	3	4	3	3	4	4	5	4	4	4	3	5	7	1	5	3	6	5	5
242	1	18	1	9967	2	1		2	2	2	2	1	3	1	1	6	6	4	4	7	4	6	4	3	4	6	4	7	4	5	4	6	4	3	2	6	4	6	3	4	3	4	7	2	3	3	4	2	2
162	2	18	1	1696	1	1		1	1	1	2	1	3	1	1	4	1	3	1	3	1	1	1	1	4	1	1	4	1	4	1	4	1	4	4	1	4	4	1	1	1	4	7	1	4	1	4	1	4
250	1	19	2	2580	2	1		2	1	2	1	1	3	1	1	4	4	4	4	4	4	4	4	4	4	4	4	4	4	4	4	4	4	4	4	4	4	4	4	4	4	4	4	4	4	4	4	4	4
214	2	19	1	3281	2	2	2688	2	1	2	2	1	3	1	1	5	6	6	3	1	4	1	5	1	6	5	3	6	1	4	1	1	1	5	6	2	5	5	2	1	1	4	7	4	5	1	3	5	5
283	1	18	1	1602	1	2	2409	2	2	1	2	1	3	1	1	1	7	7	6	1	5	1	7	1	7	1	6	1	7	7	1	1	7	7	7	1	1	1	7	6	1	7	7	1	7	7	1	7	7
369	2	18	1	9552	1	2	0652	1	1	1	1	1	3	1	2	6	5	6	7	6	6	5	7	5	5	4	5	6	7	5	6	7	6	6	6	7	6	6	5	7	6	7	6	5	6	6	7	5	6
223	2	19	1	5733	2	1		2	2	1	1	2	3	1	2	5	4	5	2	7	6	6	4	2	6	6	1	5	3	3	1	5	1	4	3	6	5	7	4	2	2	3	7	1	2	4	5	3	4
436	1	18	1	3195	1	3	6666	2	2	1	2	1	6	2		7	7	7	7	7	7	7	7	7	7	7	7	7	7	7	7	7	7	7	7	7	7	7	7	7	7	7	7	7	7	7	7	7	7
282	2	18	1	6999	2	1		2	1	2	2	1	3	1	1	2	4	6	5	3	3	4	3	6	3	6	6	4	5	5	3	5	5	4	3	4	3	3	5	7	4	4	5	4	6	5	4	4	6
67	2	16	1	9999	2	1		2	2	1	1	3	3	1	1	1	1	1	1	1	1	1	1	1	1	1	1	1	1	1	1	1	1	1	1	1	1	1	1	1	1	1	1	1	1	1	1	1	1
216	1	18	1	5965	2	2	5555	1	1	1	2	1	6	1	12	2	1	7	7	1	1	1	1	1	7	1	1	4	4	7	3	1	4	5	5	4	5	4	5	4	5	4	4	4	7	4	4	4	5
257	1	18	1	6067	2	1		2	1	2	2	1	3	1	1	4	4	4	4	4	4	4	4	4	4	4	4	4	4	4	4	4	4	4	4	4	4	4	4	4	4	4	4	4	4	4	4	4	4
390	1	18	1	5647	1	2	5306	2	2	1	1	1	3	1	1	7	4	4	1	4	4	5	5	1	7	7	7	4	4	5	4	3	4	7	7	7	7	7	7	7	7	7	7	7	7	7	7	7	7
384	1	17	2	3429	2	1		2	2	2	1	1	3	1	1	7	7	7	7	7	7	7	7	7	7	7	7	7	7	7	7	7	7	7	7	7	7	7	7	7	7	7	7	7	7	7	7	7	7
321	2	18	1	6931	2	2	9023	2	2	1	1	1	3	1	1	5	6	7	6	5	5	6	5	6	7	6	5	4	5	5	5	5	5	5	5	5	5	5	5	5	5	5	5	5	5	5	5	5	5
253	1	18	1	0820	2	1		2	2	1	2	1	3	1	1	2	3	6	6	3	3	2	4	4	4	4	4	4	4	4	4	4	4	4	4	4	4	4	4	4	4	4	7	4	4	4	4	4	4
302	1	19	1	5053	2	1		2	1	1	1	3	3	1	1	7	7	7	7	6	6	6	6	4	7	6	4	7	7	6	2	4	5	4	2	2	3	5	5	5	4	5	5	5	3	5	6	6	6
253	1	18	1	0820	2	1		1	2	1	2	1	3	1	1	4	4	4	4	4	4	4	4	4	4	4	4	4	4	4	4	4	4	4	4	4	4	4	4	4	4	4	4	4	4	4	4	4	4
257	1	19	1	3764	1	2	0807	2	1	1	1	1	2	1	1	3	6	2	3	4	1	1	6	4	5	3	2	4	4	6	2	3	5	5	5	3	5	4	5	6	3	7	7	4	5	6	3	4	5
104	2	18	2	9970	2	1		2	2	1	1	1	4	1	1	7	1	1	1	1	1	1	1	1	1	1	1	1	1	1	1	1	1	1	1	1	1	1	1	1	1	1	7	1	1	1	7	1	1
286	1	18	2	9051	2	1		2	1	2	2	1	3	1	1	6	6	7	6	7	6	1	7	4	6	5	4	2	5	6	5	2	4	7	7	3	3	3	7	4	4	6	7	6	6	6	2	7	6
262	1	18	1	8562	2	2	2620	2	2	2	1	1	3	1	1	1	4	7	4	1	3	1	5	1	7	1	2	1	6	7	1	1	7	7	7	1	4	1	5	6	1	6	7	5	7	6	1	1	7
219	1	18	1	6172	2	1		1	2	1	2	1	3	1	1	3	5	4	4	3	4	3	4	4	4	4	4	4	4	4	3	2	4	4	4	4	4	4	5	4	4	4	7	5	3	3	3	3	3
436	1	18	1	0000	1	2	0000	1	2	1	1	3	1	1	12	7	7	7	7	7	7	7	7	7	7	7	7	7	7	7	7	7	7	7	7	7	7	7	7	7	7	7	7	7	7	7	7	7	7
252	1	19	1	5007	1	1		2	1	2	1	1	3	1	1	4	4	4	4	4	4	4	4	4	4	4	4	4	4	4	4	4	4	4	4	4	4	4	4	4	4	4	4	4	4	4	4	4	4
312	1	19	1	4228	2	1		2	2	2	1	1	3	1	1	5	5	5	5	4	5	5	5	5	5	5	5	5	5	5	5	5	5	5	5	5	5	5	5	5	5	5	5	5	5	5	5	5	5
260	2	20	1	6572	2	2	2590	2	1	1	2	1	3	1	2	4	4	4	4	4	4	4	4	4	4	4	4	4	4	4	4	4	4	4	4	4	4	4	4	7	4	4	4	4	4	4	4	4	4
267	1	18	1	4950	1	2	9698	2	1	2	2	1	3	1	1	2	5	6	2	3	5	2	6	2	6	2	1	5	2	7	2	2	3	6	6	1	6	3	7	6	2	7	7	1	6	5	1	6	7
269	1	17	1	5845	2	1		1	2	2	1	1	3	1	1	1	1	6	1	5	4	2	1	1	6	4	4	4	2	7	4	4	4	7	7	2	7	6	6	4	4	4	7	1	6	6	3	4	4
270	1	18	1	1801	1	1		2	1	2	2	1	3	1	1	3	4	6	5	3	4	3	6	4	5	4	3	3	4	6	4	4	6	3	5	4	3	5	6	4	5	3	7	4	3	4	5	3	5
268	2	18	1	9566	1	2	5751	2	2	1	2	1	3	1	1	4	7	7	2	3	1	3	7	2	7	4	1	2	4	7	1	4	7	5	7	6	7	4	7	5	1	7	7	1	7	4	2	7	7
209	1	19	1	4133	2	1		2	2	2	1	1	3	1	1	2	4	4	2	1	1	1	2	1	4	2	2	6	1	3	1	1	1	2	1	5	4	2	5	1	2	6	7	3	2	4	6	5	6
264	1	18	1	0305	2	2	3527	1	1	2	1	1	3	1	1	2	3	7	4	1	2	1	3	4	7	2	4	1	5	7	2	2	7	7	7	4	4	4	7	5	3	3	7	3	7	3	3	4	4
436	1	18	1	5761	2	2	9019	2	1	2	2	1	3	1	1	7	7	7	7	7	7	7	7	7	7	7	7	7	7	7	7	7	7	7	7	7	7	7	7	7	7	7	7	7	7	7	7	7	7
353	1	17	1	0957	2	1		2	1	2	2	2	3	1	1	7	5	5	5	5	5	5	5	5	5	5	5	5	5	5	5	5	5	6	6	6	6	6	6	6	6	6	6	6	6	6	6	6	6
436	1	18	1	8957	1	1		2	1	2	1	1	3	1	1	7	7	7	7	7	7	7	7	7	7	7	7	7	7	7	7	7	7	7	7	7	7	7	7	7	7	7	7	7	7	7	7	7	7
75	1	19	1	0409	1	1		1	1	1	1	1	2	1	1	1	1	1	1	1	1	1	1	5	1	5	1	1	1	1	1	1	1	1	1	1	1	1	1	1	1	1	1	1	1	1	1	1	1
351	1	19	1	6279	1	2	8292	1	1	2	2	1	6	1	2	1	1	7	1	1	1	1	2	1	7	1	1	1	1	7	1	1	5	7	7	7	7	7	7	7	7	7	7	7	7	7	7	7	7
418	1	18	1	2286	2	1		1	1	2	2	1	6	1	6	1	1	7	1	7	7	7	7	7	7	7	7	7	7	7	7	7	7	7	7	7	7	7	7	7	7	7	7	7	7	7	7	7	7
246	1	18	1	0663	2	1		2	2	1	1	2	3	1	1	4	4	4	4	4	4	4	4	4	4	4	4	4	4	4	4	4	4	4	4	4	4	4	4	4	4	4	4	4	4	4	4	4	4
321	1	19	1	6663	2	1		2	1	1	1	1	3	1	2	4	5	6	6	6	6	4	6	1	6	6	6	6	6	6	6	6	6	5	5	5	5	5	5	5	5	5	5	5	5	5	5	5	5
269	1	18	1	7126	2	1		2	2	2	2	1	3	1	1	4	4	4	4	4	4	4	4	4	4	4	4	4	4	4	4	4	4	4	4	4	4	4	4	4	4	4	4	4	4	4	4	4	4
252	1	18	1	8847	2	1		2	1	2	2	1	3	1	1	2	5	6	5	3	6	2	6	1	4	4	4	4	4	4	4	4	4	4	4	4	4	4	4	4	4	4	4	4	4	4	4	4	4
262	1	18	1	9278	2	1		2	1	2	2	1	3	1	1	6	4	5	6	4	4	4	4	4	4	4	4	4	4	4	4	4	4	4	4	4	4	4	4	4	4	4	4	4	4	4	4	4	4
250	1	18	1	5392	2	1		2	1	1	1	1	3	1	1	2	4	6	4	3	5	3	5	3	5	3	3	3	5	4	4	4	4	4	4	4	4	4	4	4	4	4	4	4	4	4	4	4	4
67	1	9999999999999	1	6767	2	1		2	2	1	2	1	3	1	1	1	1	1	1	1	1	1	1	1	1	1	1	1	1	1	1	1	1	1	1	1	1	1	1	1	1	1	1	1	1	1	1	1	1
236	2	18	1	9005	2	1		2	2	1	2	1	6	1	10	5	2	6	3	5	2	6	1	6	6	2	5	2	5	2	6	2	2	6	1	6	2	5	2	6	2	2	5	5	2	2	5	2	5
378	1	19	1	0621	1	1		1	2	1	2	1	3	1	3	7	7	7	7	7	7	7	7	7	7	6	7	6	6	6	6	6	6	7	5	7	6	7	5	4	3	5	6	7	6	4	5	6	7
67	1	18	1	4478	1	2	1234	1	1	2	2	1	6	1	12	1	1	1	1	1	1	1	1	1	1	1	1	1	1	1	1	1	1	1	1	1	1	1	1	1	1	1	1	1	1	1	1	1	1
251	1	18	1	3382	2	1		1	1	2	2	2	3	1	1	4	4	4	4	4	4	4	4	4	4	4	4	4	4	4	4	4	4	4	4	4	4	4	4	4	4	4	4	4	4	4	4	4	4
238	1	19	1	9872	1	2	0852	2	2	1	1	3	3	1	1	4	2	5	5	5	3	2	1	5	3	3	5	4	2	4	2	4	4	5	5	5	5	3	2	2	4	5	7	3	5	4	5	3	5
200	1	17	1	6672	2	2	5160	2	1	1	2	1	3	1	1	1	1	7	1	1	1	1	1	1	1	1	1	1	1	7	1	1	1	7	1	1	7	1	1	7	1	7	7	1	7	1	1	1	7
67	1	19	1	6609	1	1		1	1	1	1	1	2	1	2	1	1	1	1	1	1	1	1	1	1	1	1	1	1	1	1	1	1	1	1	1	1	1	1	1	1	1	1	1	1	1	1	1	1
209	1	15	1	9999	1	1		1	1	1	1	1	1	1	2	1	5	5	1	5	1	5	1	5	1	1	7	4	2	5	5	1	6	4	2	4	3	3	4	2	4	4	4	6	1	5	1	5	1
240	1	19	1	3078	2	1		1	2	1	1	1	3	1	1	3	3	2	6	4	5	3	5	1	4	4	4	4	4	4	4	4	4	4	4	4	4	4	4	4	4	4	4	4	3	3	3	4	4
248	1	19	1	8613	2	1		2	2	2	2	1	3	1	1	7	1	7	1	1	4	4	4	4	4	4	4	4	4	4	4	4	4	4	4	4	4	4	4	4	4	4	4	4	4	4	4	4	4
306	1	10086	1	5536	2	1		2	1	2	2	1	6	1	1	5	5	5	5	5	5	5	5	5	5	5	5	5	5	5	5	5	5	5	5	5	5	5	5	5	5	5	5	5	5	5	5	5	5
247	1	20	1	9635	2	1		1	1	1	1	1	3	1	2	1	4	4	4	4	4	4	4	4	4	4	4	4	4	4	4	4	4	4	4	4	4	4	4	4	4	4	4	4	4	4	4	4	4
210	2	17	1	1391	2	1		2	2	1	2	1	3	1	1	4	2	6	2	2	4	2	2	2	4	2	2	2	2	4	2	2	3	4	5	4	5	4	5	4	4	4	4	2	4	4	4	2	4
248	1	19	1	0895	2	1		2	2	1	2	1	3	1	1	4	4	3	3	4	4	4	4	4	4	4	4	4	4	4	4	4	4	4	4	4	4	4	4	4	4	4	4	4	4	4	4	4	4
92	1	18	1	5803	2	2	5906	2	1	2	2	1	3	1	1	1	4	1	6	1	1	1	6	1	4	1	1	1	1	1	1	1	4	4	4	1	1	1	1	1	1	1	1	1	1	1	1	1	1
293	2	18	1	5570	2	1		2	2	1	1	1	3	1	1	6	4	4	4	6	7	7	6	5	5	5	4	5	5	5	5	3	5	5	5	6	2	5	7	4	2	6	7	4	4	4	5	5	2
67	1	19	1	5923	1	2	0967	2	2	2	2	1	3	1	2	1	1	1	1	1	1	1	1	1	1	1	1	1	1	1	1	1	1	1	1	1	1	1	1	1	1	1	1	1	1	1	1	1	1
83	1	18	1	8478	1	1		2	2	1	2	1	3	1	2	1	1	7	1	1	1	1	2	1	4	1	1	1	1	7	1	1	1	1	1	1	1	1	1	1	1	1	1	1	1	1	1	1	1
347	1	20	2	9999	2	1		2	1	2	1	1	4	1	2	5	5	5	5	5	5	5	5	5	6	6	6	6	6	6	6	6	6	6	6	6	6	6	6	6	6	6	6	6	6	6	6	6	6
295	1	18	1	0043	2	1		2	2	1	2	1	3	1	1	5	7	7	3	6	4	2	6	1	4	6	3	3	7	5	3	3	5	6	6	5	3	2	4	6	4	6	7	3	3	6	6	6	6
313	2	19	2	9999	2	1		2	2	1	2	1	6	1	11	5	5	5	5	5	5	5	5	5	5	5	5	5	5	5	5	5	5	5	5	5	5	5	5	5	5	5	5	5	5	5	5	5	5
228	1	19	1	6272	2	1		2	1	1	2	1	3	1	1	4	1	7	1	2	5	1	5	4	5	2	1	2	1	1	1	1	1	4	2	2	2	2	1	6	1	6	7	4	7	2	1	2	6
262	1	20	1	1392	2	2	4780	1	1	1	2	1	3	1	2	1	7	7	1	1	7	1	7	1	7	1	1	1	1	7	1	1	7	7	7	1	7	1	7	7	1	7	7	1	7	7	1	7	7
260	2	18	1	6494	2	1		1	1	1	1	3	3	1	1	5	4	7	7	5	4	4	4	1	5	3	4	7	4	4	4	4	4	4	4	4	4	4	4	4	4	4	4	4	6	4	4	4	4
372	1	19	2	8226	2	1		2	2	2	2	1	3	1	2	5	6	6	5	5	5	4	5	5	5	5	6	6	5	6	6	5	6	6	6	7	5	7	6	7	6	7	7	7	6	7	6	6	6
227	1	18	1	8616	2	1		2	1	2	2	1	3	1	1	1	6	1	1	1	5	1	6	1	7	1	1	1	4	4	1	1	7	7	4	4	4	1	5	4	1	5	5	1	7	1	4	4	4
436	1	20	1	1364	2	1		2	2	1	1	1	3	1	2	7	7	7	7	7	7	7	7	7	7	7	7	7	7	7	7	7	7	7	7	7	7	7	7	7	7	7	7	7	7	7	7	7	7
267	1	18	1	5823	2	1		2	2	1	1	3	3	1	1	2	4	7	4	3	5	2	4	3	5	5	4	5	4	5	4	4	4	5	6	3	4	3	5	4	5	4	7	4	6	4	3	4	5
287	1	19	1	0892	1	3	0621	1	2	2	2	1	6	1	12	4	7	7	7	2	7	2	7	1	7	4	7	4	7	7	4	4	4	7	4	4	4	4	7	4	6	7	7	1	1	3	4	4	7
236	1	19	1	5820	2	2	1658	1	1	2	2	1	3	1	1	1	1	7	1	1	1	1	1	1	7	1	1	1	1	7	1	1	7	7	7	1	7	1	1	7	1	7	7	1	7	4	1	4	7
81	2	18	1	9302	2	1		2	1	2	2	1	3	1	2	1	1	1	1	1	1	1	1	1	1	1	1	1	1	1	1	1	1	1	1	1	1	1	1	1	1	1	1	1	1	1	1	1	1
369	1	19	1	3280	2	1		2	2	1	2	1	3	1	2	6	6	6	6	6	6	6	6	6	6	6	6	6	6	6	6	6	6	6	6	6	6	6	6	6	6	6	6	6	6	6	6	6	6
170	1	19	1	3635	1	2	4353	2	2	2	2	1	3	1	2	1	1	7	1	1	1	1	1	1	1	1	1	1	1	1	1	1	1	1	1	1	1	1	1	1	7	7	7	1	7	1	1	1	7
275	1	18	1	4591	2	1		2	1	1	2	1	3	1	2	4	5	7	4	5	5	4	7	3	5	5	5	5	7	5	5	5	4	4	6	2	1	1	5	5	6	6	7	4	6	4	1	5	5
67	1	19	1	9505	2	1		1	1	2	2	1	3	1	2	1	1	1	1	1	1	1	1	1	1	1	1	1	1	1	1	1	1	1	1	1	1	1	1	1	1	1	1	1	1	1	1	1	1
117	1	20	1	0211	2	2	7099	2	1	2	2	1	6	1	10	1	4	7	1	1	1	1	1	1	7	1	1	1	1	1	1	1	1	1	1	1	1	1	1	1	1	1	1	1	1	1	1	1	1
267	1	19	1	6307	2	1		2	2	1	2	2	3	1	2	3	6	6	6	5	3	1	7	1	6	2	2	5	5	5	3	2	4	5	5	2	3	2	6	5	5	5	5	2	5	5	1	5	4
227	1	18	1	3281	2	1		2	2	2	2	1	2	2		7	1	7	1	1	1	1	1	1	7	1	1	1	5	7	1	1	7	7	4	1	7	1	6	7	1	7	7	1	7	1	1	1	7
257	1	19	2	4096	2	1		2	2	2	2	1	3	1	2	4	4	4	4	4	4	4	4	4	4	4	4	4	4	4	4	4	4	4	4	4	4	4	4	4	4	4	4	4	4	4	4	4	4
252	1	18	1	9500	2	1		1	2	2	2	1	3	1	1	1	6	7	4	1	3	1	5	1	6	1	1	1	6	7	1	1	4	7	4	1	2	1	5	6	1	6	7	5	7	4	2	7	7
229	1	19	1	5863	1	2	5632	2	2	2	2	1	3	1	1	3	1	7	2	1	1	1	2	1	5	4	3	2	2	6	2	2	2	6	4	4	4	3	4	3	3	6	5	2	4	3	2	5	5
262	1	19	2	1253	2	1		2	2	1	2	2	3	1	2	3	4	4	4	4	4	4	4	4	4	4	4	4	4	4	4	4	4	6	5	3	4	4	4	4	4	4	4	4	4	4	4	4	4
240	1	18	1	3519	2	1		2	2	2	2	3	3	1	1	1	4	7	4	1	4	2	1	1	5	1	1	3	1	3	5	2	1	6	7	7	4	2	5	2	4	4	7	4	4	4	4	4	4
436	1	20	1	8263	1	1		2	2	1	1	1	3	1	2	7	7	7	7	7	7	7	7	7	7	7	7	7	7	7	7	7	7	7	7	7	7	7	7	7	7	7	7	7	7	7	7	7	7
272	1	18	1	5762	2	1		2	2	1	1	1	3	1	1	2	6	6	5	4	4	4	6	1	5	5	4	5	4	6	4	1	5	6	6	1	5	2	7	6	4	6	6	4	5	4	1	6	6
275	1	19	1	2728	1	1		2	2	2	2	1	3	1	1	5	5	5	5	5	5	5	5	5	5	5	5	5	5	5	5	5	5	4	4	4	4	4	4	4	4	4	4	4	4	4	4	4	4
67	1	19	1	9586	2	1		2	1	2	2	1	3	1	2	1	1	1	1	1	1	1	1	1	1	1	1	1	1	1	1	1	1	1	1	1	1	1	1	1	1	1	1	1	1	1	1	1	1
257	1	19	2	8339	2	1		2	2	2	1	1	3	1	2	4	4	4	4	4	4	4	4	4	4	4	4	4	4	4	4	4	4	4	4	4	4	4	4	4	4	4	4	4	4	4	4	4	4
251	1	19	1	2475	2	1		2	1	2	2	1	3	1	2	4	4	4	4	4	4	4	4	4	4	4	4	4	4	4	4	4	4	4	4	4	4	4	4	4	4	4	4	4	4	4	4	4	4
297	2	19	1	2953	2	2	0080	2	2	2	1	1	3	1	2	3	6	6	6	6	5	5	4	3	5	5	5	5	3	4	5	5	5	6	6	3	3	6	6	6	3	6	6	5	4	5	4	6	5
73	1	20	1	5556	1	3	0000	1	2	1	2	1	3	1	2	1	1	1	1	1	1	1	1	1	1	1	1	1	1	7	1	1	1	1	1	1	1	1	1	1	1	1	1	1	1	1	1	1	1
[truncated: 33 more columns]
